# Supplementary material for: catena-Poly[3,3′-diethyl-1,1′-(propane-1,3-di­yl)di(1H-imidazol-3-ium) [silver(I)-di-μ-iodido-silver(I)-di-μ-iodido]]
Source: Acta Crystallogr Sect E Struct Rep Online. 2012 May 23;68(Pt 6):m787. doi: 10.1107/S1600536812020715 (PMC3379117; doi:10.1107/S1600536812020715)
Supplement: Supplementary file 1 [file e-68-0m787-sup1.cif]

##############################################################################
#                                                                            #
# This CIF contains the data in a paper accepted for publication in          #
# Acta Crystallographica Section E. It conforms to the requirements of       #
# Notes for Authors for Acta Crystallographica Section E, and has been       #
# peer reviewed under the auspices of the IUCr Commission on Journals.       #
#                                                                            #
# Full details of the Crystallographic Information File format               #
# are given in the paper "The Crystallographic Information File (CIF):       #
# a New Standard Archive File for Crystallography" by S. R. Hall, F. H.      #
# Allen and I. D. Brown [Acta Cryst. (1991), A47, 655-685].                  #
#                                                                            #
# The current version of the core CIF dictionary is obtainable from          #
# ftp://ftp.iucr.org/pub/cif_core.dic.                                       #
#                                                                            #
# Software is freely available for graphical display of the structure(s)     #
# in this CIF. For information consult the CIF software page                 #
# http://www.iucr.org/resources/cif/software.                                #
#                                                                            #
# This file may be used for bona fide research purposes within the           #
# scientific community so long as proper attribution is given to the journal # 
# article from which it was obtained.                                        #
#                                                                            #
##############################################################################
data_global
_audit_creation_method     SHELXL-97
_journal_date_recd_electronic     2012-03-28
_journal_date_accepted     2012-05-08
_journal_name_full     'Acta Crystallographica, Section E'
_journal_year     2012
_journal_volume     68
_journal_issue      6
_journal_page_first     m787
_journal_page_last     m787
_journal_paper_category     QM
_journal_paper_doi     10.1107/S1600536812020715
_journal_coeditor_code     LR2057
_publ_contact_author_name     'Dr. Qing-Xiang Liu'
_publ_contact_author_address
;
Tianjin Key Laboratory of Structure and Performance for Functional
Molecule, College of Chemistry, Tianjin Normal University
Tianjin 300387
People's Republic of China
;
_publ_contact_author_email     qxliu@eyou.com
_publ_contact_author_fax     '86 022 23766532'
_publ_contact_author_phone     '86 022 13820172297'
_publ_section_title
;\
<i>catena</i>-Poly[3,3'-diethyl-1,1'-(propane-1,3-diyl)di(1<i>H</i>-imidazol-3-\
ium) [silver(I)-di-\m-iodido-silver(I)-di-\m-iodido]]
;
loop_
    _publ_author_name
    _publ_author_address
    'Jian-Zhong Huo'
;
Tianjin Key Laboratory of Structure and Performance for Functional Molecules
College of Chemistry
Tianjin Normal University
Tianjin 300387
People's Republic of China
;
    'Zhi-Xiang Zhao'
;
Tianjin Key Laboratory of Structure and Performance for Functional Molecules
College of Chemistry
Tianjin Normal University
Tianjin 300387
People's Republic of China
;
    'Men-Chao Shi'
;
Tianjin Key Laboratory of Structure and Performance for Functional Molecules
College of Chemistry
Tianjin Normal University
Tianjin 300387
People's Republic of China
;
    'Hui-Long Li'
;
Tianjin Key Laboratory of Structure and Performance for Functional Molecules
College of Chemistry
Tianjin Normal University
Tianjin 300387
People's Republic of China
;
    'Qing-Xiang Liu'
;
Tianjin Key Laboratory of Structure and Performance for Functional Molecules
College of Chemistry
Tianjin Normal University
Tianjin 300387
People's Republic of China
;
data_I
_audit_creation_method     SHELXL-97
_chemical_name_systematic
;
<i>catena</i>-Poly[3,3'-diethyl-1,1'-(propane-1,3-diyl)di(1<i>H</i>-
imidazol-3-ium) [silver(I)-di-\m-iodido-silver(I)-di-\m-iodido]]
;
_chemical_name_common     ?
_chemical_formula_moiety     'C13 H22 N4 2+, Ag2 I4 2-'
_chemical_formula_sum     'C13 H22 Ag2 I4 N4'
_chemical_formula_iupac     '(C13 H22 N4) [Ag2 I4]'
_chemical_formula_weight     957.69
_chemical_melting_point     ?
_symmetry_cell_setting     triclinic
_symmetry_space_group_name_H-M     'P -1'
_symmetry_space_group_name_Hall     '-P 1'
loop_
    _symmetry_equiv_pos_as_xyz
    'x, y, z'
    '-x, -y, -z'
_cell_length_a     9.1202(18)
_cell_length_b     11.543(2)
_cell_length_c     12.158(2)
_cell_angle_alpha     74.677(3)
_cell_angle_beta     70.566(3)
_cell_angle_gamma     79.903(3)
_cell_volume     1158.7(4)
_cell_formula_units_Z     2
_cell_measurement_reflns_used     5325
_cell_measurement_theta_min     2.28
_cell_measurement_theta_max     27.87
_cell_measurement_temperature     296(2)
_exptl_crystal_description     block
_exptl_crystal_colour     'light yellow'
_exptl_crystal_size_max     0.25
_exptl_crystal_size_mid     0.24
_exptl_crystal_size_min     0.22
_exptl_crystal_density_diffrn     2.745
_exptl_crystal_density_meas     ?
_exptl_crystal_density_method     'not measured'
_exptl_crystal_F_000     868
_exptl_absorpt_coefficient_mu     7.022
_exptl_absorpt_correction_type     multi-scan
_exptl_absorpt_process_details     '(SADABS; Sheldrick, 1996)'
_exptl_absorpt_correction_T_min     0.932
_exptl_absorpt_correction_T_max     0.987
_exptl_special_details     ?
_diffrn_ambient_temperature     296(2)
_diffrn_radiation_type     MoK\a
_diffrn_radiation_wavelength     0.71073
_diffrn_radiation_source     'fine-focus sealed tube'
_diffrn_radiation_monochromator     graphite
_diffrn_measurement_device_type     'Bruker APEXII CCD area-detector'
_diffrn_measurement_method     'phi and omega scans'
_diffrn_detector_area_resol_mean     ?
_diffrn_reflns_number     5868
_diffrn_reflns_av_R_equivalents     0.0245
_diffrn_reflns_av_sigmaI/netI     0.0363
_diffrn_reflns_theta_min     1.82
_diffrn_reflns_theta_max     25.01
_diffrn_reflns_theta_full     25.01
_diffrn_measured_fraction_theta_max     0.983
_diffrn_measured_fraction_theta_full     0.983
_diffrn_reflns_limit_h_min     -9
_diffrn_reflns_limit_h_max     10
_diffrn_reflns_limit_k_min     -13
_diffrn_reflns_limit_k_max     13
_diffrn_reflns_limit_l_min     -14
_diffrn_reflns_limit_l_max     13
_diffrn_standards_number     ?
_diffrn_standards_interval_count     ?
_diffrn_standards_interval_time     ?
_diffrn_standards_decay_%     ?
_refine_special_details
;
Refinement of <i>F</i>^2^ against ALL reflections. The weighted <i>R</i>-factor
<i>wR</i> and goodness of fit <i>S</i> are based on <i>F</i>^2^, conventional
<i>R</i>-factors <i>R</i> are based on <i>F</i>, with <i>F</i> set to zero for
negative <i>F</i>^2^. The threshold expression of <i>F</i>^2^ >
\s(<i>F</i>^2^) is used only for calculating <i>R</i>-factors(gt) <i>etc</i>.
and is not relevant to the choice of reflections for refinement.
<i>R</i>-factors based on <i>F</i>^2^ are statistically about twice as large
as those based on <i>F</i>, and <i>R</i>- factors based on ALL data will be
even larger.
;
_reflns_number_total     4008
_reflns_number_gt     3692
_reflns_threshold_expression     I>2sigma(I)
_refine_ls_structure_factor_coef     Fsqd
_refine_ls_matrix_type     full
_refine_ls_R_factor_all     0.0315
_refine_ls_R_factor_gt     0.0290
_refine_ls_wR_factor_gt     0.0736
_refine_ls_wR_factor_ref     0.0753
_refine_ls_goodness_of_fit_ref     1.043
_refine_ls_restrained_S_all     1.043
_refine_ls_number_reflns     4008
_refine_ls_number_parameters     211
_refine_ls_number_restraints     0
_refine_ls_hydrogen_treatment     constr
_refine_ls_weighting_scheme     calc
_refine_ls_weighting_details
         'calc w=1/[\s^2^(Fo^2^)+(0.0283P)^2^+2.6676P] where P=(Fo^2^+2Fc^2^)/3'
_atom_sites_solution_hydrogens     geom
_atom_sites_solution_primary     direct
_atom_sites_solution_secondary     difmap
_refine_ls_shift/su_max     0.001
_refine_ls_shift/su_mean     0.000
_refine_diff_density_max     1.045
_refine_diff_density_min     -0.860
_refine_ls_extinction_method     'SHELXL97 (Sheldrick, 2008)'
_refine_ls_extinction_coef     0.00298(17)
_refine_ls_extinction_expression
                                  'Fc^*^=kFc[1+0.001xFc^2^\l^3^/sin(2\q)]^-1/4^'
loop_
    _atom_type_symbol
    _atom_type_description
    _atom_type_scat_dispersion_real
    _atom_type_scat_dispersion_imag
    _atom_type_scat_source
    'C' 'C' 0.0033 0.0016
                         'International Tables Vol C Tables 4.2.6.8 and 6.1.1.4'
    'H' 'H' 0.0000 0.0000
                         'International Tables Vol C Tables 4.2.6.8 and 6.1.1.4'
    'N' 'N' 0.0061 0.0033
                         'International Tables Vol C Tables 4.2.6.8 and 6.1.1.4'
    'Ag' 'Ag' -0.8971 1.1015
                         'International Tables Vol C Tables 4.2.6.8 and 6.1.1.4'
    'I' 'I' -0.4742 1.8119
                         'International Tables Vol C Tables 4.2.6.8 and 6.1.1.4'
_computing_data_collection     'APEX2 (Bruker, 2003)'
_computing_cell_refinement     'SAINT (Bruker, 2003)'
_computing_data_reduction     'SAINT (Bruker, 2003)'
_computing_structure_solution     'SHELXS97 (Sheldrick, 2008)'
_computing_structure_refinement     'SHELXL97 (Sheldrick, 2008)'
_computing_molecular_graphics     'SHELXTL (Sheldrick, 2008)'
_computing_publication_material     'SHELXTL (Sheldrick, 2008)'
loop_
    _atom_site_type_symbol
    _atom_site_label
    _atom_site_fract_x
    _atom_site_fract_y
    _atom_site_fract_z
    _atom_site_U_iso_or_equiv
    _atom_site_adp_type
    _atom_site_calc_flag
    _atom_site_refinement_flags
    _atom_site_occupancy
    _atom_site_symmetry_multiplicity
    _atom_site_disorder_assembly
    _atom_site_disorder_group
    Ag Ag1 0.49679(5) 0.38435(5) 0.12441(5) 0.06103(15) Uani d . 1 1 . .
    Ag Ag2 0.51160(6) 0.13741(5) 0.37420(5) 0.06227(15) Uani d . 1 1 . .
    I I1 0.60326(4) 0.13113(3) 0.12542(3) 0.04516(12) Uani d . 1 1 . .
    I I2 0.40256(4) 0.38216(3) 0.37820(3) 0.05260(12) Uani d . 1 1 . .
    I I3 0.75335(4) 0.51943(3) -0.02697(3) 0.04661(12) Uani d . 1 1 . .
    I I4 0.71765(4) 0.03787(3) 0.51764(3) 0.05221(13) Uani d . 1 1 . .
    N N1 0.0416(6) 0.6747(4) 0.6691(4) 0.0537(11) Uani d . 1 1 . .
    N N2 -0.0555(5) 0.7953(4) 0.7900(4) 0.0409(9) Uani d . 1 1 . .
    N N3 0.0591(6) 1.1532(4) 0.7756(4) 0.0520(11) Uani d . 1 1 . .
    N N4 0.2501(5) 1.2543(4) 0.7546(4) 0.0494(11) Uani d . 1 1 . .
    C C1 0.0810(13) 0.6785(8) 0.4606(7) 0.112(3) Uani d . 1 1 . .
    H H1A -0.0160 0.7252 0.4568 0.169 Uiso calc R 1 1 . .
    H H1B 0.1122 0.6284 0.4034 0.169 Uiso calc R 1 1 . .
    H H1C 0.1598 0.7318 0.4426 0.169 Uiso calc R 1 1 . .
    C C2 0.0617(12) 0.6051(7) 0.5769(7) 0.091(3) Uani d . 1 1 . .
    H H2A 0.1523 0.5465 0.5756 0.109 Uiso calc R 1 1 . .
    H H2B -0.0290 0.5611 0.5993 0.109 Uiso calc R 1 1 . .
    C C3 -0.0752(7) 0.7562(5) 0.7026(5) 0.0535(14) Uani d . 1 1 . .
    H H3 -0.1577 0.7820 0.6704 0.064 Uiso calc R 1 1 . .
    C C4 0.0778(6) 0.7339(5) 0.8119(6) 0.0527(14) Uani d . 1 1 . .
    H H4 0.1185 0.7415 0.8701 0.063 Uiso calc R 1 1 . .
    C C5 0.1395(7) 0.6616(5) 0.7360(6) 0.0570(15) Uani d . 1 1 . .
    H H5 0.2323 0.6115 0.7297 0.068 Uiso calc R 1 1 . .
    C C6 -0.1652(7) 0.8773(6) 0.8592(6) 0.0639(17) Uani d . 1 1 . .
    H H6A -0.2207 0.8311 0.9368 0.077 Uiso calc R 1 1 . .
    H H6B -0.2414 0.9173 0.8182 0.077 Uiso calc R 1 1 . .
    C C7 -0.0831(8) 0.9726(6) 0.8771(6) 0.0601(15) Uani d . 1 1 . .
    H H7A -0.1545 1.0129 0.9378 0.072 Uiso calc R 1 1 . .
    H H7B 0.0059 0.9340 0.9042 0.072 Uiso calc R 1 1 . .
    C C8 -0.0296(8) 1.0630(6) 0.7621(6) 0.0629(16) Uani d . 1 1 . .
    H H8A -0.1194 1.1045 0.7374 0.076 Uiso calc R 1 1 . .
    H H8B 0.0367 1.0218 0.7004 0.076 Uiso calc R 1 1 . .
    C C9 -0.0017(7) 1.2409(5) 0.8407(5) 0.0556(14) Uani d . 1 1 . .
    H H9 -0.1052 1.2541 0.8859 0.067 Uiso calc R 1 1 . .
    C C10 0.1163(7) 1.3039(5) 0.8267(5) 0.0576(15) Uani d . 1 1 . .
    H H10 0.1090 1.3694 0.8598 0.069 Uiso calc R 1 1 . .
    C C11 0.2117(7) 1.1627(5) 0.7253(5) 0.0525(13) Uani d . 1 1 . .
    H H11 0.2805 1.1133 0.6774 0.063 Uiso calc R 1 1 . .
    C C12 0.4114(8) 1.2921(7) 0.7163(6) 0.0737(19) Uani d . 1 1 . .
    H H12A 0.4710 1.2680 0.6421 0.088 Uiso calc R 1 1 . .
    H H12B 0.4052 1.3794 0.7009 0.088 Uiso calc R 1 1 . .
    C C13 0.4953(7) 1.2391(7) 0.8069(7) 0.0719(19) Uani d . 1 1 . .
    H H13A 0.4354 1.2606 0.8814 0.108 Uiso calc R 1 1 . .
    H H13B 0.5956 1.2697 0.7797 0.108 Uiso calc R 1 1 . .
    H H13C 0.5089 1.1529 0.8181 0.108 Uiso calc R 1 1 . .
loop_
    _atom_site_aniso_label
    _atom_site_aniso_U_11
    _atom_site_aniso_U_22
    _atom_site_aniso_U_33
    _atom_site_aniso_U_12
    _atom_site_aniso_U_13
    _atom_site_aniso_U_23
    Ag1 0.0493(3) 0.0654(3) 0.0668(3) -0.0107(2) -0.0207(2) -0.0044(2)
    Ag2 0.0636(3) 0.0600(3) 0.0629(3) -0.0068(2) -0.0189(2) -0.0128(2)
    I1 0.0412(2) 0.0478(2) 0.0471(2) -0.00823(15) -0.01187(15) -0.01073(15)
    I2 0.0532(2) 0.0519(2) 0.0513(2) -0.00460(17) -0.01208(17) -0.01417(17)
    I3 0.03871(19) 0.0443(2) 0.0542(2) -0.00964(14) -0.01653(15) 0.00034(16)
    I4 0.0522(2) 0.0540(2) 0.0524(2) -0.01805(17) -0.01913(17) -0.00228(17)
    N1 0.059(3) 0.051(3) 0.051(3) -0.009(2) -0.016(2) -0.010(2)
    N2 0.033(2) 0.043(2) 0.048(2) -0.0121(18) -0.0158(18) -0.0016(19)
    N3 0.058(3) 0.045(2) 0.054(3) -0.011(2) -0.010(2) -0.017(2)
    N4 0.057(3) 0.047(2) 0.045(3) -0.014(2) -0.017(2) -0.004(2)
    C1 0.199(11) 0.081(6) 0.066(5) -0.043(6) -0.034(6) -0.019(4)
    C2 0.138(8) 0.065(4) 0.083(5) -0.014(5) -0.037(5) -0.027(4)
    C3 0.057(3) 0.056(3) 0.059(3) -0.012(3) -0.035(3) -0.004(3)
    C4 0.044(3) 0.054(3) 0.067(4) -0.011(3) -0.031(3) -0.002(3)
    C5 0.039(3) 0.053(3) 0.080(4) -0.008(3) -0.021(3) -0.010(3)
    C6 0.042(3) 0.074(4) 0.070(4) -0.021(3) 0.003(3) -0.021(3)
    C7 0.063(4) 0.064(4) 0.054(3) -0.009(3) -0.011(3) -0.021(3)
    C8 0.075(4) 0.060(4) 0.063(4) -0.016(3) -0.027(3) -0.014(3)
    C9 0.051(3) 0.057(3) 0.059(3) -0.005(3) -0.009(3) -0.024(3)
    C10 0.071(4) 0.052(3) 0.055(3) -0.009(3) -0.018(3) -0.019(3)
    C11 0.058(3) 0.044(3) 0.053(3) -0.001(3) -0.014(3) -0.013(3)
    C12 0.073(5) 0.084(5) 0.064(4) -0.034(4) -0.019(3) -0.002(4)
    C13 0.050(4) 0.093(5) 0.074(4) -0.005(3) -0.023(3) -0.018(4)
_geom_special_details
;
All e.s.d.'s (except the e.s.d. in the dihedral angle between two l.s. planes)
are estimated using the full covariance matrix. The cell e.s.d.'s are taken
into account individually in the estimation of e.s.d.'s in distances, angles
and torsion angles; correlations between e.s.d.'s in cell parameters are only
used when they are defined by crystal symmetry. An approximate (isotropic)
treatment of cell e.s.d.'s is used for estimating e.s.d.'s involving l.s.
planes.
;
loop_
    _geom_bond_atom_site_label_1
    _geom_bond_atom_site_label_2
    _geom_bond_site_symmetry_2
    _geom_bond_distance
    _geom_bond_publ_flag
    Ag1 I3 2_665 2.8383(7) ?
    Ag1 I3 . 2.8618(7) ?
    Ag1 I2 . 2.9089(9) ?
    Ag1 I1 . 2.9120(8) ?
    Ag2 I2 . 2.8333(8) ?
    Ag2 I4 . 2.8735(7) ?
    Ag2 I1 . 2.8749(8) ?
    Ag2 I4 2_656 2.9054(8) ?
    I3 Ag1 2_665 2.8383(7) ?
    I4 Ag2 2_656 2.9054(7) ?
    N1 C3 . 1.322(8) ?
    N1 C5 . 1.362(7) ?
    N1 C2 . 1.491(8) ?
    N2 C3 . 1.332(7) ?
    N2 C4 . 1.366(7) ?
    N2 C6 . 1.460(7) ?
    N3 C11 . 1.332(7) ?
    N3 C9 . 1.376(7) ?
    N3 C8 . 1.496(7) ?
    N4 C11 . 1.333(7) ?
    N4 C10 . 1.376(7) ?
    N4 C12 . 1.495(8) ?
    C1 C2 . 1.415(11) ?
    C1 H1A . 0.9600 ?
    C1 H1B . 0.9600 ?
    C1 H1C . 0.9600 ?
    C2 H2A . 0.9700 ?
    C2 H2B . 0.9700 ?
    C3 H3 . 0.9300 ?
    C4 C5 . 1.327(9) ?
    C4 H4 . 0.9300 ?
    C5 H5 . 0.9300 ?
    C6 C7 . 1.529(8) ?
    C6 H6A . 0.9700 ?
    C6 H6B . 0.9700 ?
    C7 C8 . 1.495(9) ?
    C7 H7A . 0.9700 ?
    C7 H7B . 0.9700 ?
    C8 H8A . 0.9700 ?
    C8 H8B . 0.9700 ?
    C9 C10 . 1.342(8) ?
    C9 H9 . 0.9300 ?
    C10 H10 . 0.9300 ?
    C11 H11 . 0.9300 ?
    C12 C13 . 1.488(10) ?
    C12 H12A . 0.9700 ?
    C12 H12B . 0.9700 ?
    C13 H13A . 0.9600 ?
    C13 H13B . 0.9600 ?
    C13 H13C . 0.9600 ?
loop_
    _geom_angle_atom_site_label_1
    _geom_angle_atom_site_label_2
    _geom_angle_atom_site_label_3
    _geom_angle_site_symmetry_1
    _geom_angle_site_symmetry_3
    _geom_angle
    _geom_angle_publ_flag
    I3 Ag1 I3 2_665 . 105.33(2) ?
    I3 Ag1 I2 2_665 . 111.08(2) ?
    I3 Ag1 I2 . . 116.87(2) ?
    I3 Ag1 I1 2_665 . 115.75(2) ?
    I3 Ag1 I1 . . 106.74(2) ?
    I2 Ag1 I1 . . 101.418(18) ?
    I2 Ag2 I4 . . 112.83(2) ?
    I2 Ag2 I1 . . 104.221(19) ?
    I4 Ag2 I1 . . 121.64(2) ?
    I2 Ag2 I4 . 2_656 117.25(2) ?
    I4 Ag2 I4 . 2_656 98.81(2) ?
    I1 Ag2 I4 . 2_656 102.35(2) ?
    Ag2 I1 Ag1 . . 76.825(17) ?
    Ag2 I2 Ag1 . . 77.525(17) ?
    Ag1 I3 Ag1 2_665 . 74.67(2) ?
    Ag2 I4 Ag2 . 2_656 81.19(2) ?
    C3 N1 C5 . . 108.4(5) ?
    C3 N1 C2 . . 126.4(6) ?
    C5 N1 C2 . . 125.2(6) ?
    C3 N2 C4 . . 107.0(5) ?
    C3 N2 C6 . . 126.4(5) ?
    C4 N2 C6 . . 126.1(5) ?
    C11 N3 C9 . . 108.1(5) ?
    C11 N3 C8 . . 125.4(5) ?
    C9 N3 C8 . . 126.4(5) ?
    C11 N4 C10 . . 107.7(5) ?
    C11 N4 C12 . . 124.9(5) ?
    C10 N4 C12 . . 127.4(5) ?
    C2 C1 H1A . . 109.5 ?
    C2 C1 H1B . . 109.5 ?
    H1A C1 H1B . . 109.5 ?
    C2 C1 H1C . . 109.5 ?
    H1A C1 H1C . . 109.5 ?
    H1B C1 H1C . . 109.5 ?
    C1 C2 N1 . . 113.4(6) ?
    C1 C2 H2A . . 108.9 ?
    N1 C2 H2A . . 108.9 ?
    C1 C2 H2B . . 108.9 ?
    N1 C2 H2B . . 108.9 ?
    H2A C2 H2B . . 107.7 ?
    N1 C3 N2 . . 109.0(5) ?
    N1 C3 H3 . . 125.5 ?
    N2 C3 H3 . . 125.5 ?
    C5 C4 N2 . . 108.4(5) ?
    C5 C4 H4 . . 125.8 ?
    N2 C4 H4 . . 125.8 ?
    C4 C5 N1 . . 107.1(5) ?
    C4 C5 H5 . . 126.4 ?
    N1 C5 H5 . . 126.4 ?
    N2 C6 C7 . . 112.2(5) ?
    N2 C6 H6A . . 109.2 ?
    C7 C6 H6A . . 109.2 ?
    N2 C6 H6B . . 109.2 ?
    C7 C6 H6B . . 109.2 ?
    H6A C6 H6B . . 107.9 ?
    C8 C7 C6 . . 110.0(5) ?
    C8 C7 H7A . . 109.7 ?
    C6 C7 H7A . . 109.7 ?
    C8 C7 H7B . . 109.7 ?
    C6 C7 H7B . . 109.7 ?
    H7A C7 H7B . . 108.2 ?
    C7 C8 N3 . . 111.0(5) ?
    C7 C8 H8A . . 109.4 ?
    N3 C8 H8A . . 109.4 ?
    C7 C8 H8B . . 109.4 ?
    N3 C8 H8B . . 109.4 ?
    H8A C8 H8B . . 108.0 ?
    C10 C9 N3 . . 107.2(5) ?
    C10 C9 H9 . . 126.4 ?
    N3 C9 H9 . . 126.4 ?
    C9 C10 N4 . . 107.9(5) ?
    C9 C10 H10 . . 126.1 ?
    N4 C10 H10 . . 126.1 ?
    N3 C11 N4 . . 109.1(5) ?
    N3 C11 H11 . . 125.4 ?
    N4 C11 H11 . . 125.4 ?
    C13 C12 N4 . . 113.0(6) ?
    C13 C12 H12A . . 109.0 ?
    N4 C12 H12A . . 109.0 ?
    C13 C12 H12B . . 109.0 ?
    N4 C12 H12B . . 109.0 ?
    H12A C12 H12B . . 107.8 ?
    C12 C13 H13A . . 109.5 ?
    C12 C13 H13B . . 109.5 ?
    H13A C13 H13B . . 109.5 ?
    C12 C13 H13C . . 109.5 ?
    H13A C13 H13C . . 109.5 ?
    H13B C13 H13C . . 109.5 ?
loop_
    _geom_torsion_atom_site_label_1
    _geom_torsion_atom_site_label_2
    _geom_torsion_atom_site_label_3
    _geom_torsion_atom_site_label_4
    _geom_torsion_site_symmetry_1
    _geom_torsion_site_symmetry_2
    _geom_torsion_site_symmetry_3
    _geom_torsion_site_symmetry_4
    _geom_torsion
    _geom_torsion_publ_flag
    I2 Ag2 I1 Ag1 . . . . 0.813(16) ?
    I4 Ag2 I1 Ag1 . . . . -127.96(2) ?
    I4 Ag2 I1 Ag1 2_656 . . . 123.43(2) ?
    I3 Ag1 I1 Ag2 2_665 . . . -121.10(2) ?
    I3 Ag1 I1 Ag2 . . . . 122.05(2) ?
    I2 Ag1 I1 Ag2 . . . . -0.783(16) ?
    I4 Ag2 I2 Ag1 . . . . 133.12(2) ?
    I1 Ag2 I2 Ag1 . . . . -0.811(16) ?
    I4 Ag2 I2 Ag1 2_656 . . . -113.07(2) ?
    I3 Ag1 I2 Ag2 2_665 . . . 124.36(2) ?
    I3 Ag1 I2 Ag2 . . . . -114.78(3) ?
    I1 Ag1 I2 Ag2 . . . . 0.792(16) ?
    I3 Ag1 I3 Ag1 2_665 . . 2_665 0.0 ?
    I2 Ag1 I3 Ag1 . . . 2_665 -123.85(3) ?
    I1 Ag1 I3 Ag1 . . . 2_665 123.56(3) ?
    I2 Ag2 I4 Ag2 . . . 2_656 124.61(3) ?
    I1 Ag2 I4 Ag2 . . . 2_656 -110.47(3) ?
    I4 Ag2 I4 Ag2 2_656 . . 2_656 0.0 ?
    C3 N1 C2 C1 . . . . 63.8(11) ?
    C5 N1 C2 C1 . . . . -118.4(9) ?
    C5 N1 C3 N2 . . . . -0.4(6) ?
    C2 N1 C3 N2 . . . . 177.7(6) ?
    C4 N2 C3 N1 . . . . -0.8(6) ?
    C6 N2 C3 N1 . . . . -174.1(5) ?
    C3 N2 C4 C5 . . . . 1.8(6) ?
    C6 N2 C4 C5 . . . . 175.1(5) ?
    N2 C4 C5 N1 . . . . -2.1(7) ?
    C3 N1 C5 C4 . . . . 1.6(7) ?
    C2 N1 C5 C4 . . . . -176.6(6) ?
    C3 N2 C6 C7 . . . . -137.1(6) ?
    C4 N2 C6 C7 . . . . 50.9(8) ?
    N2 C6 C7 C8 . . . . 72.4(7) ?
    C6 C7 C8 N3 . . . . -176.8(5) ?
    C11 N3 C8 C7 . . . . 111.0(7) ?
    C9 N3 C8 C7 . . . . -69.5(8) ?
    C11 N3 C9 C10 . . . . 1.0(7) ?
    C8 N3 C9 C10 . . . . -178.5(6) ?
    N3 C9 C10 N4 . . . . -0.8(7) ?
    C11 N4 C10 C9 . . . . 0.3(7) ?
    C12 N4 C10 C9 . . . . -178.5(6) ?
    C9 N3 C11 N4 . . . . -0.8(7) ?
    C8 N3 C11 N4 . . . . 178.7(5) ?
    C10 N4 C11 N3 . . . . 0.3(6) ?
    C12 N4 C11 N3 . . . . 179.2(5) ?
    C11 N4 C12 C13 . . . . -95.5(8) ?
    C10 N4 C12 C13 . . . . 83.2(8) ?
