# Supplementary material for: catena-Poly[3,3′-diethyl-1,1′-(propane-1,3-di­yl)di(1H-imidazol-3-ium) [silver(I)-di-μ-iodido-silver(I)-di-μ-iodido]]
Source: Acta Crystallogr Sect E Struct Rep Online. 2012 May 23;68(Pt 6):m787. doi: 10.1107/S1600536812020715 (PMC3379117; doi:10.1107/S1600536812020715)
Supplement: Supplementary file 2 [file e-68-0m787-Isup2.hkl]

# 
# h,k,l, Fc-squared, Fo-squared, sigma(Fo-squared) and status flag 
# 
data_I
_shelx_title ' 80605D in P-1' 
_shelx_refln_list_code          4 
_shelx_F_calc_maximum      415.23 
_exptl_crystal_F_000       868.00 
_reflns_d_resolution_high  0.8406 
 
loop_ 
 _symmetry_equiv_pos_as_xyz 
 'x, y, z' 
 '-x, -y, -z' 
 
_cell_length_a     9.1202 
_cell_length_b    11.5427 
_cell_length_c    12.1578 
_cell_angle_alpha  74.677 
_cell_angle_beta   70.566 
_cell_angle_gamma  79.903 
 
_shelx_F_squared_multiplier     1.000 
 
loop_ 
 _refln_index_h 
 _refln_index_k 
 _refln_index_l 
 _refln_F_squared_calc 
 _refln_F_squared_meas 
 _refln_F_squared_sigma 
 _refln_observed_status 
   2   0   0    10137.95    10765.84    379.99 o 
   3   0   0     2266.39     2249.58     71.56 o 
   4   0   0    14013.61    14778.47    452.54 o 
   5   0   0      464.52      483.68     16.60 o 
   7   0   0       86.10      104.86     13.22 o 
   8   0   0     6017.50     6376.67    239.95 o 
   9   0   0     5291.86     5601.13    208.67 o 
  10   0   0      952.67     1014.95     53.62 o 
 -10   1   0      677.27      740.42     42.26 o 
  -9   1   0      461.22      425.22     29.34 o 
  -8   1   0     1406.27     1506.90     63.44 o 
  -7   1   0      795.71      761.60     25.57 o 
  -6   1   0     1478.55     1437.82     40.94 o 
  -5   1   0      743.71      743.55     32.50 o 
  -4   1   0     1510.85     1592.66     59.76 o 
  -3   1   0     2322.05     2354.69     84.88 o 
  -2   1   0      219.60      229.58     11.84 o 
  -1   1   0      333.42      375.95     14.51 o 
   0   1   0        0.33       -0.48      0.97 o 
   1   1   0       21.71       -6.34      4.22 o 
   2   1   0      502.40      510.49     14.66 o 
   3   1   0     5781.23     5980.75    149.78 o 
   4   1   0      278.09      312.14     11.86 o 
   5   1   0     2262.91     2381.38     63.47 o 
   6   1   0      247.30      275.01     12.99 o 
   7   1   0     1585.20     1769.47     51.15 o 
   8   1   0      827.41      843.54     29.87 o 
   9   1   0      405.75      410.23     29.94 o 
  10   1   0      172.72      241.29     25.47 o 
  -9   2   0        1.28        5.07     10.38 o 
  -8   2   0      256.49      270.82     14.16 o 
  -7   2   0     6798.20     6738.21    241.31 o 
  -6   2   0     3314.10     3024.00    112.03 o 
  -5   2   0     3139.72     3003.79    109.52 o 
  -4   2   0    26885.80    26811.23    939.20 o 
  -3   2   0     3632.57     3634.13    128.67 o 
  -2   2   0     2898.65     2805.87     99.18 o 
  -1   2   0    30499.94    31499.55   1183.36 o 
   0   2   0     7012.67     7338.21    185.07 o 
   1   2   0    11423.86    11354.73    286.65 o 
   2   2   0   172418.13   167150.55   4303.29 o 
   3   2   0    18911.49    19954.48    499.79 o 
   4   2   0      200.45      242.53     30.24 o 
   5   2   0       52.09       95.48      7.78 o 
   6   2   0     1836.39     2006.09     55.97 o 
   7   2   0     1436.40     1648.07     48.87 o 
   8   2   0     5196.58     5821.78    152.53 o 
   9   2   0      327.12      453.90     32.59 o 
  10   2   0      545.06      601.26     39.36 o 
  -9   3   0        6.34        3.14     10.38 o 
  -8   3   0     1287.08     1181.56     52.43 o 
  -7   3   0      402.38      329.12     21.01 o 
  -6   3   0     2096.99     1879.72     72.32 o 
  -5   3   0     1754.01     1650.88     63.25 o 
  -4   3   0     4794.04     4538.30    161.08 o 
  -3   3   0     2681.02     2694.76     96.73 o 
  -2   3   0      800.45      725.81     21.08 o 
  -1   3   0       21.35       15.56      3.31 o 
   0   3   0      918.60      887.35     25.19 o 
   1   3   0     4185.73     4247.16    108.12 o 
   2   3   0        3.97        1.68      4.00 o 
   3   3   0      726.05      636.32     20.12 o 
   4   3   0       26.76       39.18      5.21 o 
   5   3   0     1966.44     1868.77     51.76 o 
   6   3   0       21.02       32.49      7.51 o 
   7   3   0     2493.62     2766.96     76.56 o 
   8   3   0      251.33      308.45     17.41 o 
   9   3   0      190.33      198.08     23.30 o 
  10   3   0       29.33       28.24     16.05 o 
  -9   4   0     1000.44      950.39     46.38 o 
  -8   4   0      889.30      714.49     36.11 o 
  -7   4   0     1222.94     1093.75     47.12 o 
  -6   4   0      557.32      489.41     25.00 o 
  -5   4   0     6803.73     6526.41    230.88 o 
  -4   4   0     1531.69     1435.32     55.02 o 
  -3   4   0    16937.86    16530.22    571.67 o 
  -2   4   0    50991.30    48223.46   1204.26 o 
  -1   4   0    15848.49    15470.73    693.72 o 
   0   4   0    21501.64    21271.11    529.99 o 
   1   4   0   117142.88   114125.63   2887.75 o 
   2   4   0    60551.68    57113.27   1422.04 o 
   3   4   0      443.81      476.54     29.53 o 
   4   4   0    18025.88    18313.18    455.32 o 
   5   4   0       38.25       57.93      7.12 o 
   6   4   0     4318.96     4485.23    117.56 o 
   7   4   0      419.05      473.77     20.53 o 
   8   4   0        5.97        3.86      7.89 o 
   9   4   0     2843.65     3218.80    129.05 o 
  10   4   0     3493.05     3818.11    152.68 o 
  -9   5   0       10.72        4.34     11.22 o 
  -8   5   0      597.89      506.04     28.98 o 
  -7   5   0      274.87      207.15     16.90 o 
  -6   5   0     2214.13     2011.59     77.76 o 
  -5   5   0       66.98       57.81      8.57 o 
  -4   5   0     2367.08     2212.03     82.17 o 
  -3   5   0      569.78      505.21     22.59 o 
  -2   5   0     3655.92     3542.62     78.28 o 
  -1   5   0     1936.14     1805.00     64.07 o 
   0   5   0       48.63       59.67      3.53 o 
   1   5   0     2106.37     2066.41     55.87 o 
   2   5   0     5114.36     5151.28    131.82 o 
   3   5   0     1723.28     1759.52     49.00 o 
   4   5   0     1966.51     1900.08     53.03 o 
   5   5   0     1872.42     1818.31     51.89 o 
   6   5   0        1.04       18.51      7.47 o 
   7   5   0      741.09      708.18     26.69 o 
   8   5   0       21.14       33.09      9.56 o 
   9   5   0     1607.15     1532.64     71.29 o 
  -8   6   0      502.17      455.41     27.04 o 
  -7   6   0      201.27      201.94     16.66 o 
  -6   6   0      389.75      353.98     21.49 o 
  -5   6   0      618.04      575.78     27.77 o 
  -4   6   0     1448.38     1307.83     51.73 o 
  -3   6   0    21956.62    21257.25    527.85 o 
  -2   6   0    15341.56    15434.00    327.27 o 
  -1   6   0      590.31      598.84     16.96 o 
   0   6   0     2785.79     2902.35     80.03 o 
   1   6   0     1099.62     1144.57     31.79 o 
   2   6   0     1214.03     1232.73     36.28 o 
   3   6   0    36154.83    35960.58    895.58 o 
   4   6   0    13686.96    12801.60    367.19 o 
   5   6   0     1128.15     1130.50     35.80 o 
   6   6   0     7549.14     7864.33    201.76 o 
   7   6   0      156.89      225.08     19.01 o 
   8   6   0      135.31      120.46     17.86 o 
  -8   7   0      375.15      334.40     23.18 o 
  -7   7   0      212.98      152.82     15.21 o 
  -6   7   0      925.99      846.18     38.77 o 
  -5   7   0       80.72       79.06     10.74 o 
  -4   7   0     1310.82     1275.47     51.24 o 
  -3   7   0      676.29      626.30     45.95 o 
  -2   7   0     7017.25     6838.42    175.01 o 
  -1   7   0     3195.77     3036.20     81.32 o 
   0   7   0      140.11      139.95     33.50 o 
   1   7   0      501.00      456.13     22.94 o 
   2   7   0      445.36      429.72     22.76 o 
   3   7   0       47.79       39.53      8.75 o 
   4   7   0      351.47      362.78     17.12 o 
   5   7   0        0.09        2.64      7.39 o 
   6   7   0      304.51      286.55     15.86 o 
   7   7   0       98.37       48.16     15.45 o 
   8   7   0      644.69      724.49     45.04 o 
  -7   8   0        0.68        6.88      8.93 o 
  -6   8   0       42.42       31.02      9.78 o 
  -5   8   0       48.03       50.93      9.41 o 
  -4   8   0      125.83      144.48     12.43 o 
  -3   8   0      437.74      434.92     17.73 o 
  -2   8   0     4055.10     4145.96    109.91 o 
  -1   8   0    27499.69    26143.35    651.08 o 
   0   8   0    19690.54    18850.21    470.17 o 
   1   8   0     2063.40     2040.04     58.10 o 
   2   8   0     1460.15     1450.85     74.76 o 
   3   8   0    10155.11    10518.22    266.73 o 
   4   8   0      793.78      963.45     70.84 o 
   5   8   0     5654.69     5337.36    173.82 o 
   6   8   0     2027.34     1917.61     87.16 o 
   7   8   0     1978.44     2066.85     92.83 o 
   8   8   0     2928.67     3008.19    127.36 o 
  -6   9   0      324.25      388.83     24.63 o 
  -5   9   0      331.73      323.53     21.25 o 
  -4   9   0      600.13      652.89     31.03 o 
  -3   9   0      448.42      406.62     20.46 o 
  -2   9   0     1219.43     1244.39     38.95 o 
  -1   9   0      999.54      999.05     32.56 o 
   0   9   0     4734.67     4391.41    116.64 o 
   1   9   0     1866.70     1874.58     88.20 o 
   2   9   0      850.75      853.48     57.31 o 
   3   9   0     1438.62     1479.82     45.67 o 
   4   9   0     1106.93     1118.43     59.44 o 
   5   9   0        1.12        2.41     15.21 o 
   6   9   0       13.72       16.53     17.14 o 
   7   9   0       73.20       68.07     20.88 o 
   8   9   0       60.22       58.17     20.28 o 
  -5  10   0      168.63      154.14     17.50 o 
  -4  10   0      184.34      164.88     16.42 o 
  -3  10   0      127.96      157.61     23.05 o 
  -2  10   0     2557.09     2391.69     68.38 o 
  -1  10   0     4398.13     4175.31    112.21 o 
   0  10   0      272.50      300.19     14.61 o 
   1  10   0     6550.87     6791.94    261.10 o 
   2  10   0     2593.54     2966.85    126.89 o 
   3  10   0       72.80      121.42     22.21 o 
   4  10   0      794.84      792.84     49.51 o 
   5  10   0     2643.90     2540.83    112.35 o 
   6  10   0        3.17        3.50     17.38 o 
   7  10   0     2961.01     3026.98    132.07 o 
  -4  11   0      359.02      343.81     22.45 o 
  -3  11   0        0.33       -2.99      9.41 o 
  -2  11   0       23.08       19.74      7.62 o 
  -1  11   0     1721.64     1541.07     47.96 o 
   0  11   0     2920.85     2583.17    113.23 o 
   1  11   0       12.43       -0.24     14.48 o 
   2  11   0       32.99       56.60     16.53 o 
   3  11   0       78.04       82.19     21.12 o 
   4  11   0        2.60        0.48     16.41 o 
   5  11   0       57.82       57.57     21.36 o 
   6  11   0        0.15       -8.69     16.90 o 
  -3  12   0      190.35      206.04     25.71 o 
  -2  12   0      143.55      154.86     23.90 o 
  -1  12   0      346.08      306.99     31.63 o 
   1  12   0     4585.85     5123.55    206.85 o 
   2  12   0       97.26      141.10     24.50 o 
   3  12   0      842.87      913.70     56.52 o 
   4  12   0       25.40       24.26     18.47 o 
   5  12   0      317.84      377.00     37.06 o 
   0  13   0       54.79       53.11     18.59 o 
   1  13   0     1233.79     1333.09     72.72 o 
   2  13   0     1436.36     1703.08     87.10 o 
  -4 -12   1       29.43       46.35     21.36 o 
  -3 -12   1        5.72        1.09     17.26 o 
  -2 -12   1      288.05      367.70     36.46 o 
  -1 -12   1      652.05      660.12     47.70 o 
   0 -12   1       63.62      104.28     22.45 o 
   1 -12   1      151.39      151.36     24.50 o 
   2 -12   1      646.16      728.45     47.94 o 
   3 -12   1      650.76      653.59     44.92 o 
  -5 -11   1     2572.77     2728.41    122.73 o 
  -4 -11   1       28.67       52.98     21.85 o 
  -3 -11   1     3429.45     3898.64    163.60 o 
  -2 -11   1      718.23      800.50     52.17 o 
  -1 -11   1     1165.42     1324.46     70.67 o 
   0 -11   1     1448.45     1440.75     74.55 o 
   1 -11   1       21.36       30.29     15.93 o 
   2 -11   1     1438.15     1469.08     73.10 o 
   3 -11   1     3339.87     3456.54    143.37 o 
   4 -11   1     1588.51     1642.90     89.90 o 
  -6 -10   1      864.49      938.71     59.66 o 
  -5 -10   1      106.43      136.99     25.83 o 
  -4 -10   1       53.83       57.57     20.28 o 
  -3 -10   1       51.45      101.87     22.57 o 
  -2 -10   1      399.12      472.78     36.70 o 
  -1 -10   1      276.22      307.83     31.87 o 
   0 -10   1      740.67      660.71     44.08 o 
   1 -10   1      611.35      537.10     37.80 o 
   2 -10   1        6.59        8.93      8.39 o 
   3 -10   1       29.98       19.06      7.24 o 
   4 -10   1     1471.76     1508.94     47.12 o 
   5 -10   1      934.81      812.91     38.65 o 
  -7  -9   1     1231.21     1268.37     68.61 o 
  -6  -9   1        4.01       -9.78     16.53 o 
  -5  -9   1      120.31      113.70     22.69 o 
  -4  -9   1     2862.08     3022.31    128.24 o 
  -3  -9   1     5189.25     5406.10    211.94 o 
  -2  -9   1     1118.80     1156.07     61.61 o 
  -1  -9   1    12625.11    13473.98    495.43 o 
   0  -9   1     3884.86     3662.03     98.48 o 
   1  -9   1        0.46       18.48      8.27 o 
   2  -9   1        8.05       24.83      5.85 o 
   3  -9   1      588.82      615.59     40.09 o 
   4  -9   1     1234.56     1260.56     39.67 o 
   5  -9   1     2759.71     2627.44    100.14 o 
   6  -9   1      984.08      905.58     42.27 o 
  -8  -8   1      191.24      159.69     23.90 o 
  -7  -8   1     1079.94     1116.92     61.12 o 
  -6  -8   1      732.26      629.16     41.66 o 
  -5  -8   1        2.09       14.36     14.72 o 
  -4  -8   1      104.54      115.39     21.36 o 
  -3  -8   1       19.53       18.47     16.53 o 
  -2  -8   1      120.14      136.78      9.84 o 
  -1  -8   1     1159.16     1177.97     36.13 o 
   0  -8   1     3487.41     3224.23     86.87 o 
   1  -8   1     2326.02     2364.85     65.99 o 
   2  -8   1        5.06        6.93      7.60 o 
   3  -8   1       62.08       67.94      7.50 o 
   4  -8   1     1825.90     1867.73     53.81 o 
   5  -8   1      128.07       87.99     11.71 o 
   6  -8   1      554.83      543.82     28.98 o 
   7  -8   1      210.14      170.32     16.42 o 
  -8  -7   1     4645.90     4867.66    191.22 o 
  -7  -7   1     8157.32     8175.83    305.61 o 
  -6  -7   1      510.87      480.19     32.84 o 
  -5  -7   1      695.43      687.16     40.34 o 
  -4  -7   1     3709.43     3838.36    102.52 o 
  -3  -7   1     1631.25     1686.35     49.00 o 
  -2  -7   1     2865.45     2993.65     80.82 o 
  -1  -7   1     7426.96     7673.03    165.55 o 
   0  -7   1     7469.63     7229.70    315.57 o 
   1  -7   1    39716.60    38272.91   1565.47 o 
   2  -7   1    12821.17    12046.23    443.65 o 
   3  -7   1     4722.86     4814.96    106.74 o 
   4  -7   1     4413.75     4455.14    116.55 o 
   5  -7   1     5595.50     5422.70    194.54 o 
   7  -7   1      667.52      624.76     31.88 o 
   8  -7   1       96.13       80.87     13.04 o 
  -9  -6   1      793.31      879.23     49.63 o 
  -8  -6   1      641.33      741.27     43.23 o 
  -7  -6   1      131.70       93.79     16.42 o 
  -6  -6   1      660.95      781.31     28.03 o 
  -5  -6   1     1546.14     1512.10     45.17 o 
  -4  -6   1     1574.05     1542.55     45.27 o 
  -3  -6   1      377.50      367.18     15.31 o 
  -2  -6   1       22.78       39.38      5.11 o 
  -1  -6   1       73.24       86.92      6.28 o 
   0  -6   1      443.22      419.90     18.90 o 
   1  -6   1     1194.43     1156.92     29.29 o 
   2  -6   1     3905.03     3514.35    181.19 o 
   3  -6   1     1409.83     1348.79     33.76 o 
   4  -6   1      327.27      317.16     17.75 o 
   5  -6   1       65.59       78.81     10.62 o 
   6  -6   1     2007.43     1856.15     73.02 o 
   7  -6   1       97.87       78.94     11.47 o 
   8  -6   1      553.94      533.18     30.06 o 
  -9  -5   1      640.34      586.70     38.76 o 
  -8  -5   1     3752.30     3587.83    141.98 o 
  -7  -5   1        6.94        8.79      7.44 o 
  -6  -5   1     7768.16     7753.81    198.79 o 
  -5  -5   1    10040.81    10014.58    253.12 o 
  -4  -5   1      335.63      367.74     31.93 o 
  -3  -5   1     5395.42     5354.78    137.24 o 
  -2  -5   1     3677.95     3913.68    101.47 o 
  -1  -5   1      975.76     1051.74     30.67 o 
   0  -5   1    43213.16    41146.49   1449.30 o 
   1  -5   1    37838.93    36671.34    780.39 o 
   2  -5   1       95.34       97.54      7.22 o 
   3  -5   1    17849.78    17617.38    373.23 o 
   4  -5   1     1672.37     1575.70     60.22 o 
   5  -5   1     1528.24     1405.43     55.60 o 
   6  -5   1     3160.07     2916.06    108.69 o 
   7  -5   1     3147.53     2827.04    107.21 o 
   8  -5   1      237.49      194.34     17.74 o 
   9  -5   1      678.98      637.18     35.62 o 
  -9  -4   1     2921.80     2986.08     85.74 o 
  -8  -4   1      454.22      474.81     22.07 o 
  -7  -4   1      401.73      447.62     19.97 o 
  -6  -4   1        2.61        5.29      6.76 o 
  -5  -4   1     2298.81     2145.01     59.40 o 
  -4  -4   1       14.97        8.44      4.95 o 
  -3  -4   1      101.65       88.82      7.05 o 
  -2  -4   1        6.38       23.72      9.59 o 
  -1  -4   1     2047.97     2026.39     53.86 o 
   0  -4   1      356.02      364.35     11.61 o 
   1  -4   1     5170.87     5255.52    144.15 o 
   2  -4   1     4162.91     3935.17    100.76 o 
   3  -4   1      177.99      213.45      8.56 o 
   4  -4   1     1499.80     1527.41     58.16 o 
   5  -4   1       62.42       54.31      8.33 o 
   6  -4   1     2531.38     2297.88     87.11 o 
   7  -4   1       11.90       13.40      9.05 o 
   8  -4   1      755.58      720.94     36.71 o 
   9  -4   1       22.37       29.21     12.79 o 
  -9  -3   1     1176.23     1397.59     46.50 o 
  -8  -3   1     1636.22     1747.80     53.20 o 
  -7  -3   1     8310.61     9191.72    234.39 o 
  -6  -3   1    28569.81    30438.50    754.28 o 
  -5  -3   1     5926.01     6124.56    156.41 o 
  -4  -3   1     6433.83     6707.94    169.73 o 
  -3  -3   1      394.83      392.11     25.48 o 
  -2  -3   1     7134.56     6916.04    174.53 o 
  -1  -3   1    27644.60    27608.66    687.51 o 
   0  -3   1        3.34       33.90     10.64 o 
   1  -3   1    21671.89    22404.76    477.56 o 
   2  -3   1   134495.66   126401.67   7751.10 o 
   3  -3   1    97715.14    96074.88   3418.03 o 
   4  -3   1    10175.67     9752.77    339.96 o 
   5  -3   1       79.72       88.35      9.41 o 
   6  -3   1     1596.64     1484.36     59.36 o 
   7  -3   1      234.78      197.97     16.90 o 
   8  -3   1      202.22      197.24     18.11 o 
   9  -3   1      302.51      309.27     23.90 o 
  -9  -2   1      739.05      764.87     62.31 o 
  -8  -2   1      578.66      694.76     26.76 o 
  -7  -2   1     4168.46     4535.73    139.02 o 
  -6  -2   1        4.06       58.24     33.49 o 
  -5  -2   1     2310.81     2430.75     67.90 o 
  -4  -2   1        0.56       22.42      8.51 o 
  -3  -2   1     2486.36     2543.88     66.03 o 
  -2  -2   1       93.39      113.92      6.08 o 
  -1  -2   1     1242.05     1336.97     36.81 o 
   0  -2   1      251.45      183.22     20.60 o 
   1  -2   1     2402.08     2541.41     55.68 o 
   2  -2   1     1250.65     1147.95     54.50 o 
   3  -2   1     3127.20     2993.02     82.60 o 
   4  -2   1      477.17      480.45     21.86 o 
   5  -2   1      704.23      646.01     28.99 o 
   6  -2   1     2705.89     2704.63    101.43 o 
   7  -2   1       49.83       71.81     12.19 o 
   8  -2   1     1029.72      947.99     44.94 o 
   9  -2   1       21.37       19.91     11.47 o 
  10  -2   1      590.54      592.83     37.43 o 
  -9  -1   1     1390.48     1518.34     48.47 o 
  -8  -1   1       31.27       42.36     12.79 o 
  -7  -1   1      210.56      240.23     21.79 o 
  -6  -1   1       67.67       67.30      7.35 o 
  -5  -1   1     8353.37     8834.09    221.95 o 
  -4  -1   1    41967.02    45434.15   1132.45 o 
  -3  -1   1     1059.17     1061.44     30.22 o 
  -2  -1   1    59818.13    66041.67   1638.06 o 
  -1  -1   1    13241.02    14171.16    479.72 o 
   1  -1   1     1056.55     1100.81     77.84 o 
   2  -1   1    47792.88    45002.28   6017.58 o 
   3  -1   1       50.44       43.69      7.24 o 
   4  -1   1    59370.82    65112.77   2269.71 o 
   5  -1   1    30649.88    32643.98   1137.15 o 
   6  -1   1     1001.74     1007.19     43.50 o 
   8  -1   1      959.85      966.79     46.26 o 
   9  -1   1       74.23       79.54     15.21 o 
  10  -1   1      757.95      890.68     48.18 o 
  -9   0   1       50.31       57.68     10.56 o 
  -8   0   1     1837.93     1858.77     54.74 o 
  -7   0   1     1871.81     1935.77     55.14 o 
  -6   0   1      566.03      640.16     21.90 o 
  -5   0   1     2252.47     2185.34     58.61 o 
  -4   0   1     1064.83     1055.49     29.82 o 
  -3   0   1     5888.44     6452.45    161.60 o 
  -2   0   1       33.30       16.76      3.03 o 
  -1   0   1       88.71      119.64      4.02 o 
   0   0   1       11.35       12.43      1.33 o 
   1   0   1     1223.45     1262.17     49.73 o 
   2   0   1      311.14      299.36     15.65 o 
   3   0   1      721.62      727.49     29.25 o 
   4   0   1       45.78       33.67      5.91 o 
   5   0   1     1580.31     1659.83     45.23 o 
   6   0   1      421.21      420.30     15.91 o 
   7   0   1     2378.55     2428.20     66.50 o 
   8   0   1     1606.78     1743.86     73.84 o 
   9   0   1      215.17      266.28     24.87 o 
  10   0   1      379.92      412.87     31.75 o 
  -9   1   1     2649.82     2718.22    108.84 o 
  -8   1   1     6803.62     6990.63    256.93 o 
  -7   1   1     7115.73     7121.20    181.90 o 
  -6   1   1     3977.81     3959.77    103.07 o 
  -5   1   1    14765.22    15071.36    536.17 o 
  -4   1   1     8510.74     8258.92    288.42 o 
  -3   1   1     1910.59     2129.89     77.16 o 
  -2   1   1    40086.97    41173.93   1433.05 o 
  -1   1   1    12600.72    12724.58    445.42 o 
   0   1   1    95137.34   103422.56   3668.70 o 
   1   1   1    51961.30    50385.51   1756.53 o 
   2   1   1    32304.64    34710.51   1220.06 o 
   3   1   1    55498.91    60635.47   1507.26 o 
   6   1   1     4037.67     4395.79    113.94 o 
   8   1   1      577.21      715.81     39.12 o 
   9   1   1      393.99      442.70     31.75 o 
  10   1   1        1.14        2.17     12.91 o 
  -9   2   1      168.47      180.14     13.35 o 
  -8   2   1      974.87      941.41     31.52 o 
  -7   2   1      764.18      784.94     31.82 o 
  -6   2   1     2323.42     2208.52     83.71 o 
  -5   2   1     1798.55     1679.94     64.22 o 
  -4   2   1     2838.87     2694.79     97.79 o 
  -3   2   1     3515.11     3285.65    116.82 o 
  -2   2   1     1035.15      888.09     33.39 o 
  -1   2   1    12070.65    11438.75    403.28 o 
   0   2   1     1752.20     1813.97     46.83 o 
   1   2   1     1481.67     1351.07    113.32 o 
   2   2   1     1617.45     1660.77     44.54 o 
   3   2   1     1971.94     1937.12     51.76 o 
   4   2   1     4696.50     5181.17    131.24 o 
   5   2   1       80.15       94.28      7.66 o 
   6   2   1      336.82      400.31     16.14 o 
   7   2   1     2607.08     2694.04     73.96 o 
   8   2   1      472.10      580.03     34.53 o 
   9   2   1      664.69      762.91     43.95 o 
  10   2   1      355.69      397.65     31.63 o 
  -9   3   1     1240.43     1133.20     52.79 o 
  -8   3   1     1773.43     1608.24     47.64 o 
  -7   3   1      764.61      649.26     31.88 o 
  -6   3   1     3876.29     3466.44    126.72 o 
  -5   3   1     1228.19     1134.72     45.68 o 
  -4   3   1      256.96      210.07     12.92 o 
  -3   3   1     9138.57     8629.73    300.33 o 
  -2   3   1     2483.70     2610.11     93.50 o 
  -1   3   1    51870.25    48155.15   1198.44 o 
   0   3   1   114845.37   115132.61   4190.05 o 
   1   3   1     6357.48     6271.42    443.63 o 
   2   3   1    14943.40    15155.32    377.20 o 
   3   3   1       86.28       50.81     19.49 o 
   4   3   1      586.24      632.74     20.22 o 
   5   3   1    20174.30    20731.01    514.31 o 
   6   3   1    26217.00    27869.44    690.64 o 
   7   3   1     2262.81     2440.63     68.25 o 
   8   3   1     3216.86     3598.10     97.98 o 
   9   3   1     1262.61     1538.13     70.79 o 
  10   3   1       11.37        8.93     16.17 o 
  -9   4   1        0.58       29.69     12.19 o 
  -8   4   1     1253.55     1072.99     48.56 o 
  -7   4   1      117.30      117.20     13.16 o 
  -6   4   1     1847.00     1707.45     66.86 o 
  -5   4   1      322.71      307.50     17.02 o 
  -4   4   1     4746.06     4510.76    160.60 o 
  -3   4   1      226.99      184.96     11.35 o 
  -2   4   1      251.64      212.14     11.35 o 
  -1   4   1     1039.88     1006.70     28.81 o 
   0   4   1     9265.21     9740.40    243.61 o 
   1   4   1     7164.00     6897.67    611.69 o 
   2   4   1     1419.92     1388.84     38.80 o 
   3   4   1     1772.11     1652.94     45.64 o 
   4   4   1        3.61       20.14      8.39 o 
   5   4   1      292.32      317.88     14.12 o 
   6   4   1      524.64      521.40     20.45 o 
   7   4   1      255.07      248.02     14.50 o 
   8   4   1       25.96       28.35      9.23 o 
   9   4   1      970.07      908.14     49.16 o 
  10   4   1       29.89       21.36     15.57 o 
  -6   5   1     7616.11     6716.86    239.25 o 
  -5   5   1      127.87      101.27     11.10 o 
  -3   5   1     1109.92      913.46     36.86 o 
  -2   5   1      846.38      853.64     25.93 o 
  -1   5   1     3068.71     3107.95     81.44 o 
   0   5   1     1054.39     1032.99     30.43 o 
   1   5   1    79426.81    75921.75   5177.28 o 
   2   5   1   107180.34   107866.75   2683.96 o 
   3   5   1    18349.79    17999.36    447.88 o 
   4   5   1     2131.93     2001.13     55.55 o 
   5   5   1     9835.71     9408.33    237.98 o 
   6   5   1     8730.75     8797.89    224.00 o 
   7   5   1     2159.11     2112.29     61.10 o 
   8   5   1     3084.70     2931.34    106.05 o 
   9   5   1       25.44       18.95     15.21 o 
  10   5   1     1735.72     1804.44     83.26 o 
  -8   6   1      432.89      384.15     24.63 o 
  -7   6   1      109.72       94.63     12.91 o 
  -5   6   1      340.56      317.75     18.59 o 
  -4   6   1     1891.84     1759.09     67.48 o 
  -3   6   1      134.64      155.95     11.95 o 
  -2   6   1     5215.32     5249.00    138.73 o 
  -1   6   1       29.72       33.08      4.63 o 
   0   6   1      784.99      754.44     24.24 o 
   1   6   1        0.99        4.53      5.25 o 
   2   6   1     3751.70     3670.11     96.43 o 
   3   6   1     5881.60     6091.54    156.21 o 
   4   6   1     3578.99     3237.57     87.01 o 
   5   6   1     3237.47     3100.96     84.20 o 
   6   6   1      462.13      422.27     19.36 o 
   7   6   1       55.43       52.25      9.17 o 
   8   6   1       22.46       19.63      9.00 o 
   9   6   1      540.30      504.92     35.01 o 
  -7   7   1       54.71       43.81     10.50 o 
  -6   7   1      886.54      761.13     36.11 o 
  -5   7   1     3772.38     3548.46    130.77 o 
  -4   7   1     3668.85     3560.78    130.07 o 
  -3   7   1      755.42      691.49     30.68 o 
  -2   7   1     1042.87      987.53     31.14 o 
  -1   7   1        0.03       12.96      4.56 o 
   0   7   1     3438.11     3370.60     89.95 o 
   1   7   1    20042.36    18852.44    469.37 o 
   2   7   1     4112.14     4798.52    416.72 o 
   3   7   1    12656.23    12717.31    319.59 o 
   4   7   1    20068.35    19817.09    494.70 o 
   5   7   1      775.74      724.41     27.03 o 
   6   7   1        5.79       24.11      7.75 o 
   7   7   1     2705.96     2512.69     72.06 o 
   8   7   1     1374.84     1332.32     44.18 o 
  -7   8   1      403.55      372.67     24.63 o 
  -5   8   1      112.21      105.13     12.31 o 
  -4   8   1     1625.91     1605.05     63.69 o 
  -3   8   1       94.32       79.78      9.54 o 
  -2   8   1     2687.00     2725.13    113.82 o 
  -1   8   1      886.07      872.10     28.92 o 
   0   8   1      442.55      462.00     23.97 o 
   1   8   1     2650.65     2452.64     68.09 o 
   2   8   1     6653.01     6595.02    170.28 o 
   3   8   1     1436.56     1476.08     44.47 o 
   4   8   1        3.89        3.60     16.78 o 
   5   8   1       50.81       53.90      8.85 o 
   6   8   1      347.00      291.25     16.62 o 
   7   8   1      474.86      402.06     21.61 o 
   8   8   1        1.82        6.52     18.83 o 
  -6   9   1      817.24      749.20     37.56 o 
  -5   9   1     1408.45     1368.41     57.75 o 
  -4   9   1       33.44       25.83      8.21 o 
  -3   9   1     1601.10     1524.37     46.37 o 
  -2   9   1      305.05      329.42     15.56 o 
  -1   9   1     2190.27     2158.53     61.62 o 
   0   9   1     1335.83     1274.28     56.07 o 
   1   9   1      120.73      140.40     12.92 o 
   2   9   1     7570.85     7621.01    196.40 o 
   3   9   1    24846.76    25921.62    645.63 o 
   4   9   1     5207.28     5344.23    141.13 o 
   5   9   1      784.12      732.01     27.91 o 
   6   9   1      925.76      884.95     50.37 o 
   7   9   1      509.82      582.43     41.29 o 
   8   9   1      115.73      178.39     27.16 o 
  -5  10   1      765.91      783.23     38.76 o 
  -4  10   1     1120.42     1157.92     50.73 o 
  -3  10   1      182.82      151.81     13.94 o 
  -2  10   1     1043.71     1043.14     35.03 o 
  -1  10   1       38.73       37.29      7.20 o 
   0  10   1      661.94      638.86     36.17 o 
   1  10   1      297.81      305.06     17.56 o 
   2  10   1       49.97       49.41      8.05 o 
   3  10   1     1945.73     2019.22     59.72 o 
   4  10   1     3120.80     3210.54    133.95 o 
   5  10   1     2071.28     2129.85     96.11 o 
   6  10   1      427.03      421.46     35.37 o 
   7  10   1      265.04      211.37     29.33 o 
  -4  11   1      437.82      492.69     28.25 o 
  -3  11   1      535.71      610.70     32.30 o 
  -2  11   1      159.41      124.95     11.46 o 
  -1  11   1     2457.53     2323.39     67.77 o 
   0  11   1      976.70      872.13     30.81 o 
   1  11   1       82.01       87.25      9.06 o 
   2  11   1      262.37      239.04     14.44 o 
   3  11   1      474.81      499.96     37.55 o 
   4  11   1      619.95      636.34     43.71 o 
   5  11   1     6281.59     6521.91    253.20 o 
   6  11   1      855.65      823.01     51.81 o 
  -3  12   1      380.59      415.89     25.11 o 
  -2  12   1      382.81      442.14     21.21 o 
  -1  12   1     1292.74     1162.53     39.67 o 
   0  12   1     1267.27     1155.14     64.51 o 
   1  12   1      252.58      239.13     28.73 o 
   2  12   1      104.59       87.14     21.24 o 
   3  12   1      664.78      669.43     45.52 o 
   4  12   1      641.13      684.39     46.37 o 
   5  12   1       99.69      100.18     22.33 o 
  -1  13   1      150.51      117.93     22.09 o 
   0  13   1      311.44      298.53     31.63 o 
   1  13   1     1776.08     1918.62     93.17 o 
   2  13   1      355.17      385.22     36.22 o 
   3  13   1       49.46       69.04     20.88 o 
  -3 -12   2      163.69      178.40     29.69 o 
  -2 -12   2       31.02       45.26     21.48 o 
  -1 -12   2     1614.70     1615.86     84.58 o 
   0 -12   2      191.73      202.54     29.09 o 
   1 -12   2     1075.77     1134.87     63.89 o 
   2 -12   2     1730.89     1874.54     90.02 o 
  -5 -11   2      521.23      530.50     44.31 o 
  -4 -11   2      294.49      295.03     34.65 o 
  -3 -11   2        9.85        1.93     18.59 o 
  -2 -11   2       47.12       62.52     21.36 o 
  -1 -11   2       13.12       30.66     18.59 o 
   0 -11   2       15.52       49.24     18.95 o 
   1 -11   2       30.51        5.19     14.36 o 
   2 -11   2     1061.70     1148.67     62.08 o 
   3 -11   2     1201.98     1225.35     63.78 o 
   4 -11   2       35.38       46.71     15.81 o 
  -6 -10   2     1375.68     1419.11     76.71 o 
  -5 -10   2     7229.40     7573.68    293.39 o 
  -4 -10   2     1358.17     1429.85     75.51 o 
  -3 -10   2      186.36      229.58     29.21 o 
  -2 -10   2       33.04       42.97     19.43 o 
  -1 -10   2     1771.59     1948.62     92.95 o 
   0 -10   2      104.80      126.49     22.45 o 
   1 -10   2     2174.37     2117.79     96.60 o 
   2 -10   2        1.25       -1.09     12.19 o 
   3 -10   2     2954.79     3071.15    127.86 o 
   4 -10   2     3219.04     3343.94    136.59 o 
   5 -10   2      505.78      502.25     28.37 o 
  -7  -9   2      143.29      145.32     27.28 o 
  -6  -9   2      790.81      849.91     53.50 o 
  -5  -9   2      316.30      380.51     35.85 o 
  -4  -9   2      335.09      443.29     37.54 o 
  -3  -9   2      795.88      846.24     50.97 o 
  -2  -9   2      386.12      450.81     38.39 o 
  -1  -9   2       84.21      104.28     23.66 o 
   0  -9   2      145.98      151.00     24.26 o 
   1  -9   2       23.16        3.98     14.00 o 
   2  -9   2      252.23      246.14     24.51 o 
   3  -9   2       39.95       43.84      7.32 o 
   4  -9   2     1394.57     1353.81     41.70 o 
   5  -9   2      947.21      846.40     39.37 o 
   6  -9   2        4.38       -7.12      9.66 o 
  -7  -8   2       53.52       39.83     17.62 o 
  -6  -8   2     2966.55     2670.25    115.04 o 
  -5  -8   2     2780.69     2606.00    112.26 o 
  -4  -8   2     1579.22     1647.52     78.68 o 
  -3  -8   2    12589.45    13542.91    496.92 o 
  -2  -8   2     1730.77     1797.17     83.29 o 
  -1  -8   2     2330.67     2435.83    105.97 o 
   0  -8   2       19.17       42.36     18.35 o 
   1  -8   2      887.31      829.72     27.61 o 
   2  -8   2     2687.81     2848.40     77.50 o 
   3  -8   2    10532.00    10686.92    269.74 o 
   4  -8   2      830.12      864.54     28.77 o 
   5  -8   2      854.31      876.57     39.37 o 
   6  -8   2     1083.90      990.95     44.81 o 
   7  -8   2      185.08      178.64     17.62 o 
  -8  -7   2       83.36       99.57     20.40 o 
  -7  -7   2     2865.19     2703.65    114.90 o 
  -6  -7   2     2646.46     2408.60    102.57 o 
  -5  -7   2       75.87      108.99     18.23 o 
  -4  -7   2       30.59       33.67     15.45 o 
  -3  -7   2      696.63      637.93     40.94 o 
  -2  -7   2       22.64       17.50     15.93 o 
  -1  -7   2        6.64        7.56      7.84 o 
   0  -7   2      327.35      395.55     13.04 o 
   1  -7   2      665.02      677.26     20.09 o 
   2  -7   2       85.77       86.47      7.58 o 
   3  -7   2      616.35      649.37     23.39 o 
   4  -7   2     2112.48     1967.05     48.03 o 
   5  -7   2      693.34      612.87     29.59 o 
   6  -7   2      525.19      507.35     26.56 o 
   7  -7   2      181.60      172.01     15.93 o 
   8  -7   2      212.97      219.08     20.52 o 
  -8  -6   2      836.83      863.82     48.31 o 
  -7  -6   2     2895.94     2950.23    120.60 o 
  -6  -6   2      722.49      749.70     41.42 o 
  -5  -6   2     3528.53     3300.35    130.53 o 
  -4  -6   2    30182.68    29739.88   1058.50 o 
  -3  -6   2    20828.30    20780.33    516.19 o 
  -2  -6   2      113.25      124.82     10.56 o 
  -1  -6   2     9179.45     9875.92    337.76 o 
   0  -6   2      476.57      472.50     13.87 o 
   1  -6   2     7858.69     7847.55    169.16 o 
   2  -6   2      215.27      202.49      9.55 o 
   3  -6   2      118.63      119.23     16.48 o 
   4  -6   2    13049.64    13032.11    277.41 o 
   5  -6   2    25406.12    25219.91    872.78 o 
   6  -6   2     4209.14     3898.08    142.81 o 
   7  -6   2      209.89      191.20     17.14 o 
   8  -6   2      127.48      136.99     16.05 o 
  -9  -5   2      260.59      287.65     28.61 o 
  -8  -5   2       10.50       24.62     15.45 o 
  -7  -5   2      990.52      896.96     46.02 o 
  -6  -5   2      111.80       88.23     14.24 o 
  -5  -5   2     4355.39     4193.89    110.45 o 
  -4  -5   2     2658.21     2590.85     70.07 o 
  -3  -5   2       34.88       64.38      6.78 o 
  -2  -5   2      359.02      359.81     13.06 o 
  -1  -5   2      299.66      371.65     13.50 o 
   0  -5   2       48.56       46.39      8.43 o 
   1  -5   2       62.56       70.14      5.00 o 
   2  -5   2      774.64      794.37     21.39 o 
   3  -5   2       29.61       32.20      4.46 o 
   4  -5   2     1036.67     1025.68     30.95 o 
   5  -5   2      340.34      325.49     19.56 o 
   6  -5   2     2169.98     2008.26     78.12 o 
   7  -5   2       28.91       34.04     10.14 o 
   8  -5   2      725.21      704.37     36.47 o 
   9  -5   2       80.73       77.97     14.85 o 
  -9  -4   2      371.65      374.84     30.90 o 
  -8  -4   2     4445.87     4195.63    163.37 o 
  -7  -4   2     4987.97     4773.67    187.49 o 
  -6  -4   2        8.66       45.86     11.71 o 
  -5  -4   2       27.27      132.76     14.72 o 
  -4  -4   2      904.04      797.55     25.84 o 
  -3  -4   2      578.55      630.24     20.40 o 
  -2  -4   2    52398.19    51637.46   1287.88 o 
  -1  -4   2    18522.34    18380.76    457.54 o 
   0  -4   2     8210.70     7625.70    251.70 o 
   1  -4   2    27787.40    28172.93    596.91 o 
   2  -4   2     3091.14     3163.21     70.25 o 
   3  -4   2        0.58       21.01      3.88 o 
   4  -4   2     7279.27     6784.04    441.78 o 
   5  -4   2     1916.13     1827.78     69.66 o 
   6  -4   2     3419.65     3522.49    129.69 o 
   7  -4   2    11175.17    10581.92    373.63 o 
   8  -4   2     1588.13     1601.99     67.55 o 
   9  -4   2       84.36       94.99     15.69 o 
  -9  -3   2     2081.00     2158.27     93.07 o 
  -8  -3   2      147.28      161.10     13.90 o 
  -7  -3   2      192.93      235.06     33.56 o 
  -6  -3   2     1342.46     1329.51     61.39 o 
  -5  -3   2     7500.79     7636.50    193.88 o 
  -4  -3   2     2157.78     2302.03     61.79 o 
  -3  -3   2     1591.29     1548.90     42.38 o 
  -2  -3   2      176.70      164.75      7.92 o 
  -1  -3   2     1642.70     1626.97     65.02 o 
   0  -3   2     1332.74     1431.20     58.94 o 
   1  -3   2      142.73      137.37      5.65 o 
   2  -3   2     1774.42     1816.13     41.62 o 
   3  -3   2       93.02       76.45      5.36 o 
   4  -3   2      303.68      242.98     12.10 o 
   5  -3   2      297.41      240.74     15.45 o 
   6  -3   2     1706.71     1688.38     66.86 o 
   7  -3   2        0.83        1.45      8.81 o 
   8  -3   2      921.76      969.63     45.90 o 
   9  -3   2       24.90       14.60     11.10 o 
  -9  -2   2      204.85      205.86     16.68 o 
  -8  -2   2       58.93       44.55      9.64 o 
  -7  -2   2     2752.28     2954.40     81.34 o 
  -6  -2   2    26027.65    28829.96    714.18 o 
  -5  -2   2    23819.63    26216.33    648.63 o 
  -4  -2   2     5413.25     5487.86    139.58 o 
  -3  -2   2    16953.75    17593.67    435.71 o 
  -2  -2   2    32247.28    33295.01    830.26 o 
  -1  -2   2    13167.34    12802.46    455.01 o 
   0  -2   2    66390.32    60763.29   2177.93 o 
   1  -2   2     3740.57     4233.53    123.86 o 
   2  -2   2    57585.69    55430.80   2184.14 o 
   3  -2   2    53571.06    50373.97   2512.57 o 
   4  -2   2    14153.33    14389.05    621.99 o 
   5  -2   2    10267.45    10666.42    373.19 o 
   6  -2   2    31210.28    32760.30   1138.14 o 
   7  -2   2    11133.18    12199.56    429.67 o 
   8  -2   2       12.90       34.52     11.22 o 
   9  -2   2      947.73     1022.38     49.88 o 
  10  -2   2        2.54        9.78     12.07 o 
  -9  -1   2     1314.41     1463.32     47.41 o 
  -8  -1   2      394.88      483.10     21.33 o 
  -7  -1   2     2199.38     2201.74     62.45 o 
  -6  -1   2      164.70      187.56     12.53 o 
  -5  -1   2     1491.21     1522.28     43.06 o 
  -4  -1   2     1513.99     1724.68     46.79 o 
  -3  -1   2     6995.90     7366.24    184.16 o 
  -2  -1   2      563.46      614.94     18.13 o 
  -1  -1   2     1425.52     1468.88     55.50 o 
   0  -1   2     1062.24     1221.03     46.52 o 
   1  -1   2     2812.37     2944.61     80.05 o 
   2  -1   2     3699.30     3679.80     99.49 o 
   3  -1   2       57.91       41.26      5.67 o 
   4  -1   2     1414.36     1511.27     65.26 o 
   5  -1   2     1978.46     2063.63     78.41 o 
   6  -1   2     1433.67     1384.36     57.06 o 
   7  -1   2       70.97       75.56     13.52 o 
   8  -1   2      274.74      274.87     21.25 o 
   9  -1   2      342.11      327.64     25.83 o 
  10  -1   2      890.25      981.95     51.69 o 
  -9   0   2      664.89      637.55     26.38 o 
  -8   0   2      936.36      972.53     54.23 o 
  -7   0   2     7587.80     7762.83    198.38 o 
  -6   0   2     7995.66     8007.92    202.89 o 
  -5   0   2        2.84        8.55      7.24 o 
  -4   0   2    14250.24    14823.93    367.98 o 
  -3   0   2     8063.11     8210.93    204.66 o 
  -2   0   2      144.29      284.51     47.27 o 
  -1   0   2    15554.82    16020.22    403.17 o 
   0   0   2     6658.62     7460.11    264.32 o 
   1   0   2      593.48      559.45     52.57 o 
   2   0   2   123447.02   117219.31  11663.02 o 
   3   0   2    32199.54    32680.14   2182.33 o 
   5   0   2     5934.06     6629.63    167.17 o 
   6   0   2        0.11       16.76      4.84 o 
   7   0   2     1945.83     2149.62     83.50 o 
   8   0   2     9683.87    10592.01    378.19 o 
  10   0   2       55.19       69.16     19.07 o 
  -9   1   2       47.39       59.38     11.22 o 
  -8   1   2     1251.10     1206.07     38.61 o 
  -7   1   2     2447.99     2367.96     65.74 o 
  -6   1   2      792.65      771.57     25.38 o 
  -5   1   2     4489.22     4455.62    114.39 o 
  -4   1   2     2036.22     2096.72     55.63 o 
  -3   1   2     5130.28     5097.70    178.72 o 
  -2   1   2     1237.37     1203.67     44.05 o 
  -1   1   2     9343.24     9132.04    321.89 o 
   0   1   2      270.05      268.23     11.36 o 
   1   1   2     2091.36     2204.16     78.65 o 
   2   1   2      578.59      658.44     99.02 o 
   3   1   2      395.45      366.82     15.22 o 
   4   1   2      745.74      941.39     26.65 o 
   5   1   2      896.52      810.38     25.07 o 
   7   1   2      972.05     1180.15     36.14 o 
   8   1   2      591.17      629.97     36.83 o 
   9   1   2       34.09       12.79     13.88 o 
  10   1   2      118.14      149.43     22.57 o 
  -9   2   2       13.57       41.81     14.66 o 
  -8   2   2      355.14      349.45     16.73 o 
  -7   2   2     2138.95     1981.18     55.90 o 
  -6   2   2     4390.57     4037.39    111.15 o 
  -5   2   2    35620.00    33994.77   1180.82 o 
  -4   2   2    55888.77    52698.69   2020.73 o 
  -3   2   2     8318.88     7515.67    261.85 o 
  -2   2   2       41.96       66.87      5.43 o 
  -1   2   2     5724.62     5184.40    180.59 o 
   0   2   2    27060.64    28663.61   1004.28 o 
   1   2   2      160.53      171.84      8.94 o 
   2   2   2     5677.53     5625.16    150.37 o 
   3   2   2    39938.18    38832.95   1155.81 o 
   4   2   2   124061.20   130913.29   3244.52 o 
   5   2   2    47822.92    52287.50   1300.22 o 
   6   2   2     2236.72     2262.75     68.12 o 
   7   2   2     2405.16     2628.61     71.96 o 
   8   2   2     5919.34     6489.34    238.53 o 
   9   2   2       74.75       96.92     19.19 o 
  10   2   2     1182.38     1199.84     61.36 o 
  -9   3   2       12.90       22.08      8.17 o 
  -8   3   2     1344.37     1231.06     38.44 o 
  -7   3   2       69.32       50.93      9.78 o 
  -6   3   2     2004.48     1797.46     69.89 o 
  -5   3   2      491.93      448.96     22.46 o 
  -4   3   2     3406.73     2967.58    107.51 o 
  -3   3   2     7462.81     6769.05    236.74 o 
  -2   3   2     1313.22     1255.98     46.94 o 
  -1   3   2     1510.82     1496.24     54.73 o 
   0   3   2     1723.41     1803.37     47.53 o 
   1   3   2     2564.80     2535.43     66.64 o 
   2   3   2      233.42      189.60     19.32 o 
   3   3   2       56.37       82.15      6.51 o 
   4   3   2     1265.01     1125.18     32.63 o 
   5   3   2       95.46      114.39     12.13 o 
   6   3   2     3149.93     3126.08     83.16 o 
   7   3   2     3077.14     3098.97     83.83 o 
   8   3   2     2742.39     2992.35    118.80 o 
   9   3   2       96.04      120.09     19.43 o 
  10   3   2        7.96       24.62     16.05 o 
  -8   4   2     2093.66     1911.34     77.48 o 
  -7   4   2     1573.49     1416.19     58.25 o 
  -6   4   2     1822.01     1625.00     64.31 o 
  -5   4   2      883.20      825.42     35.51 o 
  -4   4   2       57.39       44.42      6.76 o 
  -3   4   2    22047.37    20837.92    719.86 o 
  -2   4   2    31729.06    30384.40   1065.16 o 
  -1   4   2      153.10      250.14     12.43 o 
   0   4   2     5274.21     5181.54    132.04 o 
   1   4   2       39.14       46.24      6.88 o 
   2   4   2      960.17     1021.10     30.02 o 
   3   4   2    30059.60    28714.89    716.01 o 
   4   4   2    21854.74    21622.07    920.44 o 
   5   4   2     1451.78     1297.34     38.23 o 
   6   4   2    24428.26    23908.04    593.75 o 
   7   4   2     5450.79     5748.99    149.32 o 
   8   4   2       23.38       25.83     12.91 o 
   9   4   2      627.35      619.44     38.64 o 
  10   4   2     1546.48     1617.95     76.60 o 
  -8   5   2      737.13      660.65     34.29 o 
  -7   5   2      136.95      152.08     15.33 o 
  -5   5   2      122.59      114.91     12.19 o 
  -4   5   2     4565.46     4276.77    153.55 o 
  -3   5   2     1828.41     1701.56     64.23 o 
  -2   5   2     4994.75     4930.55    174.28 o 
  -1   5   2     2609.24     2492.61     66.40 o 
   0   5   2     2444.99     2396.11     64.10 o 
   1   5   2     3052.84     2890.04     76.65 o 
   2   5   2      902.94      937.61     28.79 o 
   3   5   2       13.57       11.35     11.10 o 
   4   5   2     5536.93     5160.03    133.02 o 
   5   5   2     1567.04     1605.24     46.43 o 
   6   5   2      443.90      430.58     18.95 o 
   7   5   2      580.43      565.83     23.01 o 
   8   5   2      402.28      325.73     25.47 o 
   9   5   2      856.93      811.45     46.62 o 
  10   5   2      392.88      362.17     33.20 o 
  -8   6   2        1.11        4.71      8.33 o 
  -7   6   2     1355.47     1120.43     49.53 o 
  -4   6   2     8548.26     8195.52    288.62 o 
  -3   6   2    16979.79    16528.29    573.53 o 
  -2   6   2     4673.96     4611.05    164.12 o 
  -1   6   2     5028.55     5166.15    133.22 o 
   0   6   2     6349.01     6398.81    163.63 o 
   1   6   2     3322.28     3188.85    225.52 o 
   2   6   2    14794.07    15598.65    389.46 o 
   3   6   2      910.99      977.16     30.57 o 
   4   6   2     2285.33     2134.05     59.84 o 
   5   6   2    33769.89    33295.04    824.73 o 
   6   6   2    28551.47    27811.89    690.97 o 
   7   6   2      727.32      785.97     28.73 o 
   8   6   2     1740.00     1521.40     67.56 o 
   9   6   2        0.13       22.45     14.36 o 
  10   6   2      338.96      380.74     32.96 o 
  -7   7   2       16.43       15.69      9.29 o 
  -5   7   2       73.16       80.50     10.14 o 
  -4   7   2      974.35      975.33     41.80 o 
  -3   7   2      991.06      929.88     39.75 o 
  -2   7   2     7041.73     7144.35    251.78 o 
  -1   7   2      715.91      747.51     25.23 o 
   0   7   2     3243.92     3149.54     67.96 o 
   1   7   2      749.54      678.66     27.72 o 
   2   7   2     1586.43     1622.57     47.00 o 
   3   7   2      618.11      569.66     21.15 o 
   4   7   2      374.10      382.87     17.61 o 
   5   7   2     1341.19     1197.50     38.38 o 
   6   7   2     3918.18     3846.54    104.00 o 
   7   7   2     1255.98     1129.76     37.94 o 
   8   7   2     1137.73     1029.08     50.25 o 
   9   7   2     1322.97     1120.60     55.69 o 
  -7   8   2     1017.84      958.72     45.53 o 
  -6   8   2      871.90      827.38     39.49 o 
  -5   8   2       46.79       60.23     10.14 o 
  -4   8   2      582.87      608.70     29.83 o 
  -3   8   2      811.86      922.52     40.10 o 
  -2   8   2     3612.22     3890.05    104.32 o 
  -1   8   2     9684.05     9963.96    253.26 o 
   0   8   2      271.54      355.76     15.75 o 
   1   8   2    11551.15    10448.66    413.55 o 
   2   8   2     7825.41     7907.04    202.31 o 
   3   8   2       10.78       19.20      6.74 o 
   4   8   2       83.92      121.86     14.97 o 
   5   8   2     2999.41     3021.40     83.79 o 
   6   8   2       10.62       13.89      9.05 o 
   7   8   2     6852.64     6592.76    173.11 o 
   8   8   2     5276.55     4844.90    181.76 o 
   9   8   2        2.84        8.57     12.79 o 
  -6   9   2     1083.10     1007.21     46.74 o 
  -5   9   2        5.26        8.21      8.69 o 
  -4   9   2      145.71      171.04     15.09 o 
  -3   9   2      173.01      160.42     13.88 o 
  -2   9   2     1994.06     1956.19     57.34 o 
  -1   9   2       96.65      104.41      9.48 o 
   0   9   2     2177.16     2129.00     61.09 o 
   1   9   2      136.94      101.43      9.11 o 
   2   9   2     4239.76     4055.78    108.64 o 
   3   9   2     2594.12     2676.23     74.72 o 
   4   9   2      640.93      664.77     26.11 o 
   5   9   2      404.00      405.13     22.52 o 
   6   9   2      483.65      543.75     23.58 o 
   7   9   2       19.82       37.03      9.85 o 
  -5  10   2     2039.05     2080.86     83.64 o 
  -4  10   2     2448.89     2515.28     97.82 o 
  -3  10   2      411.30      443.44     25.11 o 
  -2  10   2      318.27      331.18     16.91 o 
  -1  10   2      110.99      132.76     38.14 o 
   0  10   2      274.17      241.33     13.58 o 
   1  10   2     3442.99     3283.81     90.34 o 
   2  10   2      156.62      160.24     11.84 o 
   3  10   2     8068.83     8388.17    216.09 o 
   4  10   2     5994.33     6236.41    163.72 o 
   5  10   2      233.13      252.99     16.50 o 
   6  10   2      578.93      656.76     27.61 o 
  -4  11   2     1239.90     1363.44     58.95 o 
  -3  11   2        2.69       -6.76      8.33 o 
  -2  11   2       17.71       15.23      7.84 o 
  -1  11   2      671.47      669.57     38.40 o 
   0  11   2     1194.11     1150.48     38.14 o 
   1  11   2      324.64      297.08     15.70 o 
   2  11   2     1254.25     1256.48     40.84 o 
   3  11   2      174.69      163.40     12.34 o 
   4  11   2     1352.06     1319.55     43.22 o 
   5  11   2      771.66      771.78     47.70 o 
   6  11   2      459.27      437.53     38.15 o 
   7  11   2     1126.74     1183.21     65.10 o 
  -3  12   2      914.15     1068.55     48.79 o 
  -2  12   2      574.28      672.11     27.77 o 
  -1  12   2        9.59       21.54      8.69 o 
   0  12   2      386.74      415.79     20.61 o 
   1  12   2        1.63       17.17      7.50 o 
   2  12   2      899.94      880.09     31.86 o 
   3  12   2     3151.91     3165.67    134.17 o 
   4  12   2       23.83        1.81     16.41 o 
   5  12   2     1573.97     1657.63     81.32 o 
   6  12   2      251.47      221.99     28.85 o 
  -1  13   2       98.41       80.01     10.69 o 
   0  13   2      138.15       81.71     19.79 o 
   1  13   2       61.73       61.55     18.71 o 
   2  13   2       49.23       81.59     19.67 o 
   3  13   2      919.10      944.17     56.16 o 
   4  13   2     1390.90     1410.30     72.97 o 
  -1 -12   3      709.22      797.19     56.03 o 
   0 -12   3      106.96      142.30     26.19 o 
   1 -12   3       13.27       11.47     19.79 o 
  -4 -11   3      415.12      391.75     39.96 o 
  -3 -11   3     2105.02     2267.46    108.91 o 
  -2 -11   3       13.55       11.22     19.07 o 
  -1 -11   3     3061.81     3389.34    148.18 o 
   0 -11   3     1857.71     1858.06     91.73 o 
   1 -11   3        7.72       30.90     19.79 o 
   2 -11   3      110.89      132.65     21.97 o 
   3 -11   3      219.02      229.22     26.19 o 
   4 -11   3       68.50      110.92     18.22 o 
  -5 -10   3      745.16      743.84     52.77 o 
  -4 -10   3     1705.28     1751.97     88.82 o 
  -3 -10   3      832.70      865.05     56.04 o 
  -2 -10   3      283.94      340.30     35.49 o 
  -1 -10   3       89.71      127.22     25.23 o 
   0 -10   3        0.28      -12.31     15.21 o 
   1 -10   3      160.75      153.05     23.30 o 
   2 -10   3       94.69      115.87     19.55 o 
   3 -10   3      311.43      314.83     28.13 o 
   4 -10   3        2.78        3.50     11.83 o 
   5 -10   3        9.56       18.71     12.19 o 
  -6  -9   3        4.89       16.78     18.34 o 
  -5  -9   3     3476.37     3606.18    152.35 o 
  -4  -9   3      896.33     1009.91     59.54 o 
  -3  -9   3      118.19      112.25     23.66 o 
  -2  -9   3     5086.10     5447.53    216.36 o 
  -1  -9   3    12838.09    14272.43    526.18 o 
   0  -9   3     1744.81     1686.30     82.56 o 
   1  -9   3     3180.62     3103.73    130.58 o 
   2  -9   3      650.35      656.67     41.18 o 
   3  -9   3      492.16      559.86     35.50 o 
   4  -9   3      329.11      319.91     26.92 o 
   5  -9   3       43.03       47.21     12.37 o 
   6  -9   3      475.15      468.67     27.16 o 
  -7  -8   3       88.00      113.45     21.60 o 
  -6  -8   3       39.45       25.47     17.14 o 
  -5  -8   3      191.44      165.01     24.14 o 
  -4  -8   3      124.97      102.60     21.36 o 
  -3  -8   3     1172.79     1216.96     63.55 o 
  -2  -8   3     2089.44     2263.39    102.42 o 
  -1  -8   3      537.55      585.52     43.35 o 
   0  -8   3     1537.84     1547.93     76.27 o 
   1  -8   3      255.27      220.31     26.56 o 
   2  -8   3       77.84       81.59     17.50 o 
   3  -8   3      125.17      127.27     10.07 o 
   4  -8   3      276.87      286.31     14.79 o 
   5  -8   3      449.52      422.47     18.17 o 
   6  -8   3      139.89      153.05     15.45 o 
   7  -8   3       23.69       25.47     11.59 o 
  -7  -7   3       43.49       77.97     18.59 o 
  -6  -7   3     4276.01     3845.56    154.39 o 
  -5  -7   3     6212.65     5715.83    219.10 o 
  -4  -7   3     1170.09     1008.57     53.04 o 
  -3  -7   3     2424.63     2598.75    109.60 o 
  -2  -7   3      902.72      835.08     49.29 o 
  -1  -7   3      442.31      426.00     23.55 o 
   0  -7   3     8391.87     8485.77    233.77 o 
   1  -7   3    16233.63    16407.23    862.03 o 
   2  -7   3      634.77      632.32     19.59 o 
   3  -7   3     7777.28     7683.05    167.28 o 
   4  -7   3     1368.30     1376.56     36.25 o 
   5  -7   3       24.86       23.20      5.80 o 
   6  -7   3      214.42      210.88     16.90 o 
   7  -7   3      910.36      891.90     42.03 o 
   8  -7   3      110.35      132.29     16.41 o 
  -8  -6   3       27.30       53.83     16.41 o 
  -7  -6   3     1691.86     1486.02     70.09 o 
  -6  -6   3     2627.39     2473.64    103.41 o 
  -5  -6   3        0.01      -10.02      9.90 o 
  -4  -6   3      818.30      865.90     45.66 o 
  -3  -6   3     2384.98     2339.87     97.15 o 
  -2  -6   3     4141.41     4059.81    158.94 o 
  -1  -6   3        1.94        7.24     14.97 o 
   0  -6   3       18.57       18.05      3.56 o 
   1  -6   3       54.77       71.38      9.01 o 
   2  -6   3      151.71      134.68      7.81 o 
   3  -6   3      204.45      215.53     10.19 o 
   4  -6   3     1785.31     1655.96     41.50 o 
   5  -6   3      590.37      568.92     23.68 o 
   6  -6   3      191.98      237.43     17.38 o 
   7  -6   3       10.74        4.47      8.81 o 
   8  -6   3      600.29      584.39     33.08 o 
  -8  -5   3       27.92       54.79     17.14 o 
  -7  -5   3        0.96        5.91     11.59 o 
  -6  -5   3     1331.08     1219.74     57.15 o 
  -5  -5   3       10.62       12.91     10.62 o 
  -4  -5   3    24369.93    23201.23    827.22 o 
  -3  -5   3    30455.25    29405.81   1044.93 o 
  -2  -5   3    12969.47    12930.89    466.80 o 
  -1  -5   3     2157.05     1919.00     80.85 o 
   0  -5   3    20135.23    19561.06    523.21 o 
   1  -5   3    15602.39    15390.89    326.89 o 
   2  -5   3     3354.92     3517.61     78.63 o 
   3  -5   3     8684.45     8804.67    189.57 o 
   4  -5   3      708.81      678.32     20.10 o 
   5  -5   3    12751.88    12386.19    367.41 o 
   6  -5   3     3913.30     4259.39    155.51 o 
   7  -5   3     1807.88     1671.14     68.53 o 
   8  -5   3     2415.54     2500.09     99.15 o 
   9  -5   3     2597.70     2564.41    103.74 o 
  -8  -4   3        3.55        7.36     12.31 o 
  -7  -4   3     2830.79     2565.19    105.60 o 
  -6  -4   3      192.90      187.34     18.59 o 
  -5  -4   3     2784.34     2664.34    105.53 o 
  -4  -4   3     1467.03     1492.98     86.25 o 
  -3  -4   3      523.02      461.46     16.45 o 
  -2  -4   3       97.61      113.58     12.43 o 
  -1  -4   3     3841.46     3905.74    147.59 o 
   0  -4   3     3271.04     3079.26    120.08 o 
   1  -4   3        0.65        3.42      3.63 o 
   2  -4   3      278.20      302.98     10.44 o 
   3  -4   3      166.23      189.65     10.90 o 
   4  -4   3      282.50      273.16     10.75 o 
   5  -4   3      127.26      139.41     22.51 o 
   6  -4   3     1377.97     1285.83     53.54 o 
   7  -4   3      170.99      172.85     18.11 o 
   8  -4   3      555.35      574.37     32.48 o 
   9  -4   3      101.57      112.61     17.14 o 
  -9  -3   3      606.73      737.84     43.71 o 
  -8  -3   3      240.74      229.47     24.14 o 
  -7  -3   3      414.92      394.91     27.41 o 
  -6  -3   3      388.38      320.20     16.09 o 
  -5  -3   3     5917.55     5741.19    147.68 o 
  -4  -3   3    24810.65    25383.08    628.38 o 
  -3  -3   3    11636.53    11789.14    306.27 o 
  -2  -3   3    25389.52    25116.36    890.00 o 
  -1  -3   3    15505.55    15518.90    552.82 o 
   0  -3   3     1969.80     1767.11     70.49 o 
   2  -3   3    25547.77    24856.60    528.60 o 
   3  -3   3     5169.84     5382.47    116.98 o 
   4  -3   3    16286.28    16174.64    377.48 o 
   5  -3   3    23464.11    24088.88    632.57 o 
   6  -3   3       67.85       76.04     11.35 o 
   7  -3   3     1716.61     1908.78     77.00 o 
   8  -3   3       41.39       83.64     13.88 o 
   9  -3   3      194.00      194.70     20.28 o 
  10  -3   3     1321.20     1397.78     66.08 o 
  -9  -2   3      614.01      610.11     38.64 o 
  -8  -2   3       81.29       98.36     11.68 o 
  -7  -2   3      975.50     1077.43     35.51 o 
  -6  -2   3      503.47      576.92     22.07 o 
  -5  -2   3     7289.41     7513.00    190.67 o 
  -4  -2   3      718.02      720.07     22.97 o 
  -3  -2   3     1406.76     1430.69     39.27 o 
  -2  -2   3       18.81       62.88      7.97 o 
  -1  -2   3     6645.02     6700.87    241.41 o 
   0  -2   3       74.75       62.77      8.09 o 
   1  -2   3      387.60      417.92     11.44 o 
   2  -2   3       37.42       45.68     10.88 o 
   3  -2   3      165.72      155.28      7.01 o 
   4  -2   3       42.83       40.97     13.10 o 
   5  -2   3      172.14      151.37     11.54 o 
   6  -2   3      538.39      626.01     31.64 o 
   7  -2   3      244.86      280.30     21.73 o 
   8  -2   3     1303.50     1273.96     57.15 o 
   9  -2   3       32.40       27.28     12.79 o 
  10  -2   3      430.13      460.33     33.08 o 
  -9  -1   3        2.04      -10.98      8.79 o 
  -8  -1   3      509.74      531.31     26.38 o 
  -7  -1   3      262.11      286.15     15.41 o 
  -6  -1   3     1374.65     1500.87     44.35 o 
  -5  -1   3     2069.22     1970.18     54.44 o 
  -4  -1   3     5829.11     6125.07    154.96 o 
  -3  -1   3    44616.36    46179.34   1227.06 o 
  -2  -1   3   133254.16   136251.50   3413.27 o 
  -1  -1   3    71330.30    76239.00   2710.68 o 
   0  -1   3        3.74        5.43      3.86 o 
   1  -1   3      481.44      443.63     11.49 o 
   2  -1   3     9014.96     8899.16    189.51 o 
   3  -1   3     4473.85     4442.43     96.55 o 
   4  -1   3     4061.23     4176.19    115.67 o 
   5  -1   3       93.18       98.56     18.71 o 
   6  -1   3    29186.65    32201.84   1114.34 o 
   8  -1   3     3618.50     3802.33    144.80 o 
   9  -1   3      396.98      462.87     31.51 o 
  10  -1   3     1140.84     1138.80     57.98 o 
  -9   0   3      666.71      690.03     28.13 o 
  -8   0   3      262.97      299.04     16.56 o 
  -7   0   3     1260.94     1316.98     40.68 o 
  -6   0   3     1176.19     1216.63     36.94 o 
  -5   0   3     4538.92     4492.60    115.89 o 
  -4   0   3      484.41      464.67     15.90 o 
  -3   0   3     7870.23     8061.97    201.48 o 
  -2   0   3      107.03       92.11      5.15 o 
  -1   0   3     7321.55     7098.66    177.67 o 
   0   0   3     2336.37     2637.03     66.63 o 
   1   0   3    12826.91    12815.85    431.93 o 
   2   0   3      786.64      757.11     24.17 o 
   3   0   3      528.69      607.05     21.90 o 
   4   0   3      433.60      396.56     16.91 o 
   5   0   3      503.25      532.99     15.60 o 
   6   0   3      436.96      454.45     17.99 o 
   7   0   3        9.34        6.03     11.10 o 
   8   0   3       55.72      119.25     17.26 o 
   9   0   3      919.06     1010.91     51.93 o 
  10   0   3     1439.79     1444.48     69.47 o 
  -9   1   3      206.92      202.30     21.49 o 
  -8   1   3      312.80      326.51     16.68 o 
  -7   1   3      990.73      911.50     30.23 o 
  -6   1   3     7948.28     7606.11    193.35 o 
  -5   1   3     7051.99     6676.19    169.28 o 
  -4   1   3     1183.96     1135.50     32.34 o 
  -3   1   3     6976.77     7348.93    184.22 o 
  -2   1   3     4990.70     5006.28    175.16 o 
  -1   1   3    23977.87    23036.33    803.11 o 
   0   1   3   129756.55   131489.58   4668.61 o 
   1   1   3    24236.53    25081.99    666.54 o 
   2   1   3     9414.86     9596.30    253.80 o 
   3   1   3     2877.13     2794.81     80.18 o 
   4   1   3     3835.97     4169.80    115.63 o 
   5   1   3     3599.34     3849.77    125.17 o 
   7   1   3     1331.75     1749.82     73.24 o 
   9   1   3     6689.39     7616.15    279.81 o 
  10   1   3      229.69      310.22     28.49 o 
  -9   2   3      110.40      109.43     11.26 o 
  -8   2   3     1037.81      963.75     32.57 o 
  -7   2   3      928.13      892.91     29.50 o 
  -6   2   3     1257.25     1209.15     36.00 o 
  -5   2   3     1722.17     1625.87     62.63 o 
  -4   2   3     2657.47     2482.09     90.69 o 
  -3   2   3     2821.09     2540.67     91.74 o 
  -2   2   3     1762.62     1674.84     61.14 o 
  -1   2   3     4431.63     4321.55    151.47 o 
   0   2   3      182.61      232.08     11.11 o 
   1   2   3     4375.32     4422.40    118.16 o 
   2   2   3      616.60      588.78     20.37 o 
   3   2   3     1407.15     1479.32     44.88 o 
   4   2   3      159.49      177.96     16.17 o 
   5   2   3      402.59      420.66     14.91 o 
   6   2   3      907.79      908.49     28.04 o 
   7   2   3        1.62       -7.00      9.90 o 
   8   2   3       32.28       42.60     14.97 o 
   9   2   3      450.91      471.46     33.81 o 
  10   2   3      107.36      140.01     21.48 o 
  -8   3   3       88.68       93.79     10.92 o 
  -7   3   3      379.26      318.65     14.82 o 
  -6   3   3      106.07      100.54     11.47 o 
  -5   3   3     5008.51     4559.40    163.40 o 
  -3   3   3    23455.01    22795.62    794.76 o 
  -2   3   3    30334.69    30254.57   1057.67 o 
  -1   3   3    51593.77    51701.98   1797.67 o 
   0   3   3    70279.13    69984.20   2426.62 o 
   1   3   3     1593.64     1691.38     44.92 o 
   2   3   3    21158.64    21619.55    458.93 o 
   4   3   3    20943.97    20427.13    613.25 o 
   5   3   3     9050.62     9362.19    235.10 o 
   6   3   3       90.88      106.09      8.71 o 
   7   3   3    12211.47    12795.21    452.86 o 
   8   3   3    22064.45    23979.99    838.96 o 
   9   3   3     3507.68     4010.83    156.73 o 
  10   3   3       69.60       91.73     19.31 o 
  -8   4   3      796.16      723.89     26.36 o 
  -7   4   3      140.51      114.79     13.16 o 
  -6   4   3     2108.78     1856.99     72.67 o 
  -5   4   3     1082.66     1053.77     43.86 o 
  -4   4   3     3142.28     2783.50    101.98 o 
  -3   4   3     5167.21     5006.02    177.25 o 
  -2   4   3     3713.55     4161.37    147.68 o 
  -1   4   3      297.93      298.74     14.61 o 
   0   4   3     6771.78     6474.82    226.38 o 
   1   4   3     8488.74     8995.51    225.62 o 
   2   4   3      202.24      207.32      8.55 o 
   3   4   3      421.23      402.62     28.38 o 
   4   4   3      116.65      118.19     19.86 o 
   5   4   3      564.76      587.12     29.83 o 
   6   4   3      252.50      216.33     12.34 o 
   7   4   3     1016.67      973.60     47.60 o 
   8   4   3     1332.98     1185.23     57.76 o 
   9   4   3      194.78      217.03     23.90 o 
  10   4   3      266.38      262.43     27.40 o 
  -8   5   3        4.64       13.03      9.53 o 
  -7   5   3      191.87      150.28     15.21 o 
  -4   5   3     8004.35     7585.50    267.37 o 
  -3   5   3        0.27       -0.36      4.71 o 
  -2   5   3     3197.10     3139.48    113.32 o 
  -1   5   3      894.62      941.30     37.34 o 
   0   5   3     3805.62     3791.63     98.58 o 
   1   5   3    32746.27    31433.88    786.87 o 
   2   5   3    17557.74    17247.90    830.46 o 
   3   5   3     3927.90     3812.21    137.00 o 
   4   5   3    32064.39    32369.03    805.19 o 
   5   5   3     1318.63     1323.18     49.80 o 
   6   5   3     1413.77     1308.71     39.86 o 
   7   5   3      116.84      135.91     18.47 o 
   8   5   3     1370.13     1427.01     65.85 o 
   9   5   3     1562.16     1461.16     69.00 o 
  10   5   3     5257.28     5062.63    196.62 o 
  -7   6   3       23.50       22.93      9.53 o 
  -5   6   3       71.65       66.99     10.38 o 
  -4   6   3     7024.17     6816.02    241.82 o 
  -3   6   3     1823.61     1791.30     68.81 o 
  -2   6   3      427.64      427.09     21.01 o 
  -1   6   3      462.36      518.55     23.31 o 
   0   6   3     6298.61     6170.36    158.20 o 
   1   6   3     1783.30     1738.30     49.22 o 
   2   6   3     4964.41     4928.79    127.69 o 
   3   6   3      391.34      401.25     16.52 o 
   4   6   3     1781.68     1664.87     55.46 o 
   5   6   3     1185.00     1151.66     36.06 o 
   6   6   3     1241.94     1147.53     36.95 o 
   7   6   3     1267.46     1165.75     53.65 o 
   8   6   3      308.44      297.82     24.02 o 
   9   6   3        6.12        7.00     11.95 o 
  10   6   3       88.12       66.38     17.74 o 
  -7   7   3      219.66      216.79     18.59 o 
  -6   7   3       55.16       61.80     10.86 o 
  -5   7   3      232.46      233.94     17.02 o 
  -4   7   3     3888.34     3830.48    140.38 o 
  -3   7   3    18054.46    18499.31    642.61 o 
  -2   7   3    18531.38    18883.98    654.84 o 
  -1   7   3     5097.56     5182.36    135.09 o 
   0   7   3     1873.85     1764.18     50.99 o 
   1   7   3     7895.17     7666.66    263.81 o 
   2   7   3      512.09      480.02     18.62 o 
   3   7   3     9147.39     9431.20    239.23 o 
   4   7   3     1568.57     1568.93     46.46 o 
   5   7   3     9702.26     9507.90    241.89 o 
   6   7   3    16769.69    16918.98    424.18 o 
   7   7   3     1956.76     1933.47     80.15 o 
   8   7   3      208.14      203.76     20.88 o 
   9   7   3     2453.64     2318.68     96.97 o 
  -6   8   3      303.95      287.91     20.76 o 
  -5   8   3      140.60      131.81     13.88 o 
  -4   8   3     1199.43     1226.37     51.71 o 
  -3   8   3      353.99      327.29     20.04 o 
  -2   8   3     8062.26     8187.92    289.03 o 
  -1   8   3     1805.13     1842.06     53.86 o 
   0   8   3       25.05       50.45      5.79 o 
   1   8   3        4.66        1.93     11.95 o 
   2   8   3     4682.02     4649.25    122.58 o 
   3   8   3      530.75      573.37     22.13 o 
   4   8   3      838.48      854.38     29.54 o 
   5   8   3      513.63      528.43     22.46 o 
   6   8   3      823.71      699.36     30.01 o 
   7   8   3      740.88      718.44     34.84 o 
   8   8   3     1111.82      966.95     48.68 o 
   9   8   3     1325.01     1216.38     58.95 o 
  -6   9   3      636.89      617.72     33.81 o 
  -5   9   3     1093.41     1011.36     46.02 o 
  -4   9   3      972.28      912.88     41.91 o 
  -3   9   3      617.70      569.47     29.10 o 
  -2   9   3       56.08       61.55      9.53 o 
  -1   9   3     6150.73     6384.74    166.95 o 
   0   9   3     5760.47     6055.08    158.64 o 
   1   9   3      343.85      358.31     28.43 o 
   2   9   3      348.41      409.65     18.26 o 
   3   9   3     1949.46     2025.96     58.88 o 
   4   9   3       14.74       21.10      7.71 o 
   5   9   3     8509.57     8360.34    215.42 o 
   6   9   3     3459.41     3395.46     94.17 o 
   7   9   3     1240.17     1205.01     40.98 o 
   8   9   3     2217.20     2110.46     88.73 o 
   9   9   3        0.07       10.74     12.31 o 
  -5  10   3        0.08       -7.60      8.93 o 
  -4  10   3        7.49       18.83     10.14 o 
  -3  10   3     1569.65     1465.67     61.75 o 
  -2  10   3     3985.50     3965.15    146.16 o 
  -1  10   3       12.53       32.61      6.89 o 
   0  10   3     2052.62     1999.73     59.18 o 
   1  10   3       13.55        3.30      6.52 o 
   2  10   3      363.18      313.41     16.35 o 
   3  10   3       75.87       71.30     10.32 o 
   4  10   3      638.65      674.77     26.56 o 
   5  10   3      712.63      727.74     28.32 o 
   6  10   3     1535.93     1550.47     49.60 o 
   7  10   3     1019.82     1053.47     38.16 o 
   8  10   3       92.21      125.77     18.35 o 
  -4  11   3      653.80      687.16     36.10 o 
  -3  11   3     1222.71     1347.76     58.59 o 
  -2  11   3     3060.83     3103.67    118.07 o 
  -1  11   3     3116.48     3109.56     88.22 o 
   0  11   3      249.37      293.31     49.55 o 
   1  11   3      635.65      587.16     23.65 o 
   2  11   3      367.46      346.24     17.17 o 
   3  11   3      432.45      498.86     21.81 o 
   4  11   3       90.18       89.29     14.66 o 
   5  11   3      435.54      401.19     21.00 o 
   6  11   3      479.60      494.28     24.16 o 
  -3  12   3       21.73       20.52      9.90 o 
  -2  12   3       22.55       32.35     10.50 o 
  -1  12   3     1206.10     1216.54     41.93 o 
   0  12   3     3065.55     3088.38     87.84 o 
   1  12   3       11.04       20.94      8.41 o 
   2  12   3      421.55      416.29     23.18 o 
   3  12   3       27.72       29.72      8.45 o 
   4  12   3      217.49      201.48     16.90 o 
   5  12   3        0.61       18.47     13.64 o 
   6  12   3       76.50       73.50     19.55 o 
  -1  13   3      157.19      189.74     15.12 o 
   0  13   3      883.56      878.87     33.31 o 
   1  13   3     1339.36     1393.15     46.15 o 
   2  13   3       23.76       44.01     21.06 o 
   3  13   3      492.66      454.21     22.05 o 
   4  13   3      136.69      123.84     21.48 o 
  -3 -11   4        0.38       -6.16     18.83 o 
  -2 -11   4       16.22        5.31     20.28 o 
  -1 -11   4      205.04      266.64     33.56 o 
   0 -11   4      218.06      275.21     33.44 o 
   1 -11   4      275.07      248.79     30.54 o 
   2 -11   4      235.34      235.50     28.97 o 
   3 -11   4      472.88      469.88     37.43 o 
  -4 -10   4      140.15      138.08     27.88 o 
  -3 -10   4     4743.55     4858.54    199.35 o 
  -2 -10   4     2098.15     2288.28    108.43 o 
  -1 -10   4      425.03      505.13     43.10 o 
   0 -10   4      122.58      132.77     25.23 o 
   1 -10   4      401.16      455.50     37.55 o 
   2 -10   4      102.09      151.84     22.57 o 
   3 -10   4     3534.39     3582.68    145.81 o 
   4 -10   4      866.60      907.67     49.27 o 
   5 -10   4      141.44      217.62     23.30 o 
  -5  -9   4      370.75      357.58     35.97 o 
  -4  -9   4      901.20      772.69     52.05 o 
  -3  -9   4      458.35      464.09     40.45 o 
  -2  -9   4      265.41      270.64     32.83 o 
  -1  -9   4     1352.30     1411.59     75.03 o 
   0  -9   4      657.51      708.59     48.91 o 
   1  -9   4       45.53       39.10     18.10 o 
   2  -9   4      275.79      286.82     29.70 o 
   3  -9   4       67.21       60.59     14.72 o 
   4  -9   4       58.47       33.43     13.64 o 
   5  -9   4      131.78      169.46     19.92 o 
  -6  -8   4       34.57       56.36     19.19 o 
  -5  -8   4      349.90      369.65     33.44 o 
  -4  -8   4     1144.12     1039.48     58.35 o 
  -3  -8   4     1048.21     1052.24     59.43 o 
  -2  -8   4     3150.51     3277.82    139.05 o 
  -1  -8   4    17514.80    18576.74    500.76 o 
   0  -8   4     8871.31     8833.59    333.46 o 
   1  -8   4      224.62      234.30     27.16 o 
   2  -8   4     2279.45     2332.31    100.37 o 
   3  -8   4     3735.91     3761.84    147.96 o 
   4  -8   4      162.61      191.56     20.16 o 
   5  -8   4     2752.07     2835.18    113.57 o 
   6  -8   4      132.41      123.60     14.36 o 
   7  -8   4      593.31      705.48     37.07 o 
  -7  -7   4      556.17      607.30     41.65 o 
  -6  -7   4      577.22      574.49     39.60 o 
  -5  -7   4      599.43      540.46     37.19 o 
  -4  -7   4     1668.70     1579.51     73.97 o 
  -3  -7   4      355.28      349.02     30.66 o 
  -2  -7   4      588.83      655.34     43.59 o 
  -1  -7   4      321.11      341.54     33.68 o 
   0  -7   4      285.00      303.07     20.82 o 
   1  -7   4     1139.60     1163.81     45.43 o 
   2  -7   4      822.52      831.48     33.53 o 
   3  -7   4       38.34       48.33     15.93 o 
   4  -7   4      935.61      930.23     26.93 o 
   5  -7   4      117.24      100.96      8.48 o 
   6  -7   4      199.68      184.20     14.29 o 
   7  -7   4       72.29       87.38     13.40 o 
   8  -7   4      301.28      312.53     24.14 o 
  -7  -6   4     1400.32     1479.59     71.04 o 
  -6  -6   4        2.59       11.10     13.03 o 
  -5  -6   4     1257.41     1162.49     57.15 o 
  -4  -6   4       87.51      109.59     17.50 o 
  -3  -6   4       91.28       75.20     16.17 o 
  -2  -6   4    14786.76    14264.98    517.68 o 
  -1  -6   4    13899.16    13987.53    509.47 o 
   0  -6   4      631.00      669.48     26.76 o 
   1  -6   4    16078.17    15810.79    432.23 o 
   2  -6   4     4053.91     4124.13     92.18 o 
   3  -6   4        5.89        7.94      9.60 o 
   4  -6   4     2117.06     2130.98     51.66 o 
   5  -6   4     3127.17     3300.31     76.71 o 
   6  -6   4       79.19       87.15     10.48 o 
   7  -6   4     3781.89     3938.65    147.55 o 
   8  -6   4      615.11      617.84     35.14 o 
  -8  -5   4       30.20       38.74     17.50 o 
  -7  -5   4     1333.64     1207.62     59.80 o 
  -6  -5   4      146.83      111.77     16.78 o 
  -5  -5   4      565.38      522.48     32.00 o 
  -4  -5   4      185.83      184.45     18.11 o 
  -3  -5   4     4827.63     4599.09    174.90 o 
  -2  -5   4     5721.41     5871.52    219.83 o 
  -1  -5   4       61.94      101.63     17.02 o 
   0  -5   4       96.65      115.02     13.22 o 
   1  -5   4      759.66      776.45     29.63 o 
   2  -5   4      149.54      160.18      9.27 o 
   3  -5   4       58.70       64.25      6.86 o 
   4  -5   4      221.53      237.69     10.85 o 
   5  -5   4       94.92      108.18     15.97 o 
   6  -5   4      131.49      141.06     12.84 o 
   7  -5   4       21.68       28.12     10.02 o 
   8  -5   4      629.96      644.54     35.86 o 
   9  -5   4      162.56      200.00     23.78 o 
  -8  -4   4     1328.07     1275.81     62.94 o 
  -7  -4   4      362.57      397.78     29.46 o 
  -6  -4   4     1260.72     1229.31     57.51 o 
  -5  -4   4     1557.96     1467.86     64.54 o 
  -4  -4   4     2031.35     1938.24     80.06 o 
  -3  -4   4     4213.51     4177.89    157.99 o 
  -2  -4   4     2069.33     1896.55     77.07 o 
  -1  -4   4     5170.25     5117.96    190.88 o 
   0  -4   4    76972.14    70445.16   2495.47 o 
   1  -4   4    72803.92    66434.70   2198.95 o 
   2  -4   4     1624.48     1596.83     37.78 o 
   3  -4   4     1212.61     1149.07     28.88 o 
   4  -4   4      853.84      786.66     22.16 o 
   5  -4   4     3164.44     3566.44    175.39 o 
   6  -4   4      397.41      498.43     41.29 o 
   7  -4   4      650.00      894.44     42.75 o 
   8  -4   4     1870.11     1939.31     80.50 o 
   9  -4   4     4734.68     5050.22    189.89 o 
  -8  -3   4        4.95       24.14     15.93 o 
  -7  -3   4     1827.94     1800.86     79.29 o 
  -6  -3   4       25.26       48.76     12.43 o 
  -5  -3   4     2124.43     2170.64     88.64 o 
  -4  -3   4       34.45       36.21     10.38 o 
  -3  -3   4     3048.84     3005.13    115.55 o 
  -2  -3   4      294.58      323.33     19.32 o 
  -1  -3   4     4448.12     4345.31    161.31 o 
   0  -3   4     1200.05     1300.66     54.89 o 
   1  -3   4      453.52      475.30     18.69 o 
   2  -3   4      221.54      192.29      8.05 o 
   3  -3   4      134.50      145.80      7.38 o 
   4  -3   4      200.26      188.63      8.91 o 
   5  -3   4        3.48       18.19      7.56 o 
   6  -3   4      555.83      593.84     39.73 o 
   7  -3   4       17.51       25.22     10.62 o 
   8  -3   4      349.17      346.84     24.75 o 
   9  -3   4        2.46        6.16     11.95 o 
  -8  -2   4      113.29      139.05     18.95 o 
  -7  -2   4     1485.66     1603.33     71.41 o 
  -6  -2   4     1871.45     1913.91     80.87 o 
  -5  -2   4        7.28       10.37      6.65 o 
  -4  -2   4    12503.11    13030.49    325.21 o 
  -3  -2   4    13728.80    13793.97    342.91 o 
  -2  -2   4     1174.15     1386.99     56.34 o 
  -1  -2   4     3264.34     3259.36    121.81 o 
   0  -2   4     8453.11     8351.50    300.28 o 
   1  -2   4        5.32        4.99      3.90 o 
   2  -2   4    43510.30    41109.67    867.89 o 
   3  -2   4    49134.12    47652.55   1010.50 o 
   4  -2   4        9.25        5.30     10.53 o 
   5  -2   4     2953.17     3142.93    149.45 o 
   7  -2   4       96.97      171.03     17.62 o 
   8  -2   4     2268.44     2332.31     94.56 o 
   9  -2   4     1794.47     1869.89     81.22 o 
  10  -2   4      231.36      276.91     26.92 o 
  -8  -1   4       93.08      101.26     16.78 o 
  -7  -1   4     1524.38     1639.11     58.73 o 
  -6  -1   4      271.98      249.10     14.05 o 
  -5  -1   4     6962.28     7309.84    185.91 o 
  -4  -1   4      148.80      149.21      8.72 o 
  -3  -1   4     5073.18     5078.08    128.92 o 
  -2  -1   4      575.90      572.28     17.45 o 
  -1  -1   4     6816.72     7308.77    263.07 o 
   0  -1   4     2113.09     2378.68     88.83 o 
   1  -1   4     6375.87     6297.75    151.45 o 
   2  -1   4      109.66      115.60      6.17 o 
   3  -1   4      570.00      585.92     15.83 o 
   4  -1   4     1197.22     1301.95     41.22 o 
   5  -1   4        3.22        9.37      6.40 o 
   6  -1   4     1459.79     1576.42     52.26 o 
   7  -1   4        6.04       22.21     12.07 o 
   8  -1   4      439.61      446.24     29.34 o 
   9  -1   4        0.37       -3.26     11.83 o 
  10  -1   4      240.18      298.27     28.49 o 
  -8   0   4      938.45      984.47     34.34 o 
  -7   0   4      150.41      163.58     14.42 o 
  -6   0   4      412.16      407.49     17.25 o 
  -5   0   4      914.88      916.23     28.58 o 
  -4   0   4     4207.92     4317.55    110.92 o 
  -3   0   4     3665.73     4236.23    597.81 o 
  -2   0   4    49262.88    48886.93   1238.46 o 
  -1   0   4    53626.56    54825.99   1362.52 o 
   0   0   4    18762.98    19646.18    610.04 o 
   1   0   4    56640.88    58320.83   1232.63 o 
   2   0   4   114296.69   107767.13   2829.08 o 
   3   0   4    16560.64    16429.50    624.55 o 
   4   0   4    10754.89    11154.56    297.01 o 
   6   0   4     5040.91     5557.41    155.76 o 
   7   0   4     6768.33     7554.78    272.89 o 
   8   0   4       94.73      122.27     17.38 o 
   9   0   4      948.05      991.37     51.33 o 
  10   0   4     4749.15     5245.90    201.29 o 
  -8   1   4      713.52      692.59     26.98 o 
  -7   1   4      654.78      663.92     24.61 o 
  -6   1   4     1243.67     1227.43     37.17 o 
  -5   1   4     1628.03     1594.14     45.05 o 
  -4   1   4      754.55      667.91     21.37 o 
  -3   1   4     8567.32     8403.43    210.35 o 
  -2   1   4       51.45       72.35     10.86 o 
  -1   1   4     8855.06     8854.08    220.36 o 
   0   1   4       91.48      161.63      8.57 o 
   1   1   4     1531.14     1539.84     34.62 o 
   2   1   4      441.39      390.72     24.58 o 
   3   1   4     2788.68     2749.89     77.30 o 
   4   1   4      279.64      267.60     14.22 o 
   5   1   4       68.71       98.66     10.11 o 
   6   1   4      142.64      210.52     17.99 o 
   7   1   4       62.48       62.16     13.52 o 
   8   1   4      414.74      416.77     29.34 o 
   9   1   4      267.38      285.97     26.32 o 
  10   1   4      708.11      694.93     43.95 o 
  -8   2   4      864.36      804.87     28.88 o 
  -7   2   4      906.50      861.88     29.24 o 
  -6   2   4      598.00      560.91     20.64 o 
  -5   2   4        3.98        4.79      4.69 o 
  -4   2   4      908.10      888.10     36.36 o 
  -3   2   4    17612.57    17397.04    601.48 o 
  -2   2   4    37678.74    38513.91   1339.06 o 
  -1   2   4     4765.68     4762.31    166.90 o 
   0   2   4     9005.78     9204.44    320.14 o 
   1   2   4     4858.52     5084.50    190.36 o 
   2   2   4      454.41      453.80     31.41 o 
   3   2   4    21650.49    22051.96    579.75 o 
   4   2   4    50468.54    49348.61   1390.28 o 
   5   2   4     1857.51     2192.35    108.89 o 
   6   2   4    13066.81    13806.62    485.36 o 
   7   2   4     7258.08     7919.04    285.70 o 
   8   2   4      293.59      308.56     26.08 o 
   9   2   4      141.74      437.79     32.83 o 
  10   2   4      495.56      526.64     38.03 o 
  -8   3   4      431.01      400.00     19.04 o 
  -7   3   4      518.14      517.70     33.75 o 
  -6   3   4     1701.87     1529.16     44.60 o 
  -5   3   4     1307.29     1191.86     48.22 o 
  -4   3   4     2779.28     2537.60     93.21 o 
  -3   3   4     1367.05     1293.11     49.69 o 
  -2   3   4     4780.84     4782.18    168.80 o 
  -1   3   4    18077.88    18561.99    652.11 o 
   0   3   4       44.60       51.54      5.79 o 
   1   3   4     4119.48     4365.37    150.66 o 
   2   3   4      747.35      695.96     22.37 o 
   3   3   4     2275.46     2293.70     52.30 o 
   4   3   4      109.72      131.83     10.92 o 
   5   3   4     2090.20     1964.16     53.67 o 
   6   3   4      280.19      268.50     20.28 o 
   7   3   4       58.64       47.55     12.91 o 
   8   3   4      503.05      522.09     34.29 o 
   9   3   4      515.48      607.80     39.12 o 
  10   3   4      562.99      555.40     38.76 o 
  -8   4   4      878.01      770.29     28.02 o 
  -7   4   4      209.26      201.56     12.54 o 
  -6   4   4      278.75      241.92     17.38 o 
  -5   4   4      155.32      187.94     14.36 o 
  -4   4   4        3.96        9.05      5.79 o 
  -3   4   4      351.50      375.62     18.96 o 
  -2   4   4     2796.59     2701.30     98.01 o 
  -1   4   4    68114.18    71749.32   2495.08 o 
   0   4   4    84393.42    83800.53   3121.00 o 
   1   4   4    39716.49    41724.84   1720.81 o 
   2   4   4     1913.82     1874.54     42.94 o 
   3   4   4     9269.63     8774.11    188.16 o 
   4   4   4    14864.62    15719.38    779.66 o 
   5   4   4     2128.56     2043.88     56.28 o 
   6   4   4     9169.40     8917.37    319.16 o 
   7   4   4      347.56      289.15     23.78 o 
   8   4   4    14028.10    14501.31    515.10 o 
   9   4   4     4917.88     5225.61    199.20 o 
  10   4   4      264.29      354.41     30.66 o 
  -7   5   4       69.66       85.33     12.67 o 
  -6   5   4      751.79      697.29     33.69 o 
  -5   5   4      457.41      426.57     23.30 o 
  -4   5   4     2992.41     2891.00    106.89 o 
  -3   5   4      395.50      357.88     19.08 o 
  -2   5   4     3724.88     3719.02    133.74 o 
  -1   5   4      471.23      446.84     20.89 o 
   0   5   4     9962.44     9683.49    337.69 o 
   1   5   4    14085.69    13979.95    348.93 o 
   2   5   4      493.87      516.31     23.49 o 
   3   5   4       24.48       48.41      6.78 o 
   4   5   4     1937.08     1952.97     80.04 o 
   5   5   4     1790.82     1718.58     49.04 o 
   6   5   4       62.80       71.09     12.55 o 
   7   5   4       24.93       52.38     13.03 o 
   8   5   4      273.87      240.83     23.90 o 
   9   5   4        1.87        4.34     14.36 o 
  10   5   4      323.28      270.53     29.46 o 
  -7   6   4      506.75      451.54     27.65 o 
  -5   6   4       95.27       64.21     10.26 o 
  -4   6   4     1508.95     1431.83     57.65 o 
  -3   6   4     3467.29     3548.74    129.60 o 
  -2   6   4     4522.38     4413.11    158.31 o 
  -1   6   4     8271.70     7763.75    272.62 o 
   0   6   4     1740.35     1650.36     62.90 o 
   1   6   4    20839.40    20761.15    516.58 o 
   2   6   4    23721.86    23913.84   1210.57 o 
   3   6   4     4251.59     4546.36    118.78 o 
   4   6   4       41.91       35.22      6.77 o 
   5   6   4     4548.73     4513.44    118.40 o 
   6   6   4     1523.89     1446.72     43.62 o 
   7   6   4     4297.30     4064.95    153.88 o 
   8   6   4     7101.63     6652.11    244.76 o 
   9   6   4       39.72       85.45     17.50 o 
  10   6   4     2164.83     2029.27     90.78 o 
  -7   7   4        8.09        7.36      9.29 o 
  -6   7   4     1057.31     1044.67     47.23 o 
  -5   7   4       22.22       19.91      8.33 o 
  -4   7   4     1828.66     1933.18     75.79 o 
  -3   7   4     1046.46     1047.91     44.82 o 
  -2   7   4      516.47      540.37     26.57 o 
  -1   7   4      248.19      220.56     15.09 o 
   0   7   4    13576.19    13092.98    329.66 o 
   1   7   4     2704.27     2480.88     68.79 o 
   2   7   4      969.29     1007.08     32.26 o 
   3   7   4     2316.65     2526.60     69.89 o 
   4   7   4       93.12      105.34     10.86 o 
   5   7   4      252.35      240.43     14.49 o 
   6   7   4       44.02       43.37      9.00 o 
   7   7   4       39.43       38.38     12.91 o 
   8   7   4      505.01      498.17     31.87 o 
   9   7   4      388.85      404.55     30.42 o 
  10   7   4       82.12       78.21     17.98 o 
  -6   8   4       10.65        1.69      8.69 o 
  -5   8   4      219.08      178.05     16.05 o 
  -4   8   4      382.73      341.90     21.37 o 
  -3   8   4      566.89      606.17     30.07 o 
  -2   8   4     3147.19     3269.04    120.93 o 
  -1   8   4     5475.72     5415.50    193.81 o 
   0   8   4    11849.72    11658.09    239.15 o 
   1   8   4    21219.68    20118.93    562.05 o 
   2   8   4    11942.64    11870.11    299.97 o 
   3   8   4     1294.68     1471.88     64.23 o 
   4   8   4     2113.65     2200.23     62.68 o 
   5   8   4      206.69      322.42     22.81 o 
   6   8   4     1806.99     1890.94     55.98 o 
   7   8   4      680.24      638.81     35.62 o 
   8   8   4       78.35       48.88     14.48 o 
  -6   9   4      342.40      363.00     25.35 o 
  -5   9   4       74.52       65.90     12.31 o 
  -4   9   4     2010.11     2023.78     80.75 o 
  -3   9   4       85.71       68.80     10.62 o 
  -2   9   4     1225.02     1206.39     50.87 o 
  -1   9   4      242.53      267.75     17.62 o 
   0   9   4      611.86      567.27     22.94 o 
   1   9   4     1867.38     1747.42     73.82 o 
   2   9   4    10620.35    10814.88    275.26 o 
   3   9   4     2704.73     2731.99     76.43 o 
   4   9   4      145.57      156.31     12.23 o 
   5   9   4        5.39        5.63      7.28 o 
   6   9   4      335.73      281.04     16.52 o 
   7   9   4        0.00        1.33     11.22 o 
   8   9   4        1.48        9.29     11.95 o 
   9   9   4       65.13       80.99     17.38 o 
  -5  10   4        1.62       -5.91      9.53 o 
  -4  10   4      201.76      149.31     16.54 o 
  -3  10   4     1325.54     1296.34     56.18 o 
  -2  10   4     1815.92     1756.84     70.95 o 
  -1  10   4       14.25        7.84      6.88 o 
   0  10   4       77.43       61.97      8.48 o 
   1  10   4       87.79      124.58     21.54 o 
   2  10   4     2917.87     3023.59     87.67 o 
   3  10   4     7815.43     7974.46    205.69 o 
   4  10   4     2170.72     2294.19    134.22 o 
   5  10   4     1530.46     1563.56     49.06 o 
   6  10   4      852.15      877.67     32.38 o 
   7  10   4       72.46       76.76     15.81 o 
   8  10   4        0.60        8.69     12.55 o 
  -4  11   4       89.30      133.37     16.17 o 
  -3  11   4      568.41      557.70     31.63 o 
  -2  11   4     2740.65     2772.77    107.04 o 
  -1  11   4      304.64      292.62     21.25 o 
   0  11   4        9.33       10.05      6.36 o 
   1  11   4      423.26      380.83     20.10 o 
   2  11   4     2326.97     2128.72     94.38 o 
   3  11   4       97.51      124.12     19.49 o 
   4  11   4     1861.92     1924.92     58.19 o 
   5  11   4      287.94      275.71     16.94 o 
   6  11   4      305.16      286.47     17.88 o 
   7  11   4      246.69      289.10     25.11 o 
  -3  12   4        1.54        8.09      9.41 o 
  -2  12   4      226.21      226.93     19.68 o 
  -1  12   4     1462.45     1544.82     65.24 o 
   0  12   4     2499.93     2390.41     71.19 o 
   1  12   4      465.54      487.53     24.21 o 
   2  12   4      950.23      938.56     34.03 o 
   3  12   4      832.07      886.04     32.47 o 
   4  12   4      217.27      220.95     15.25 o 
   5  12   4     1483.15     1443.64     47.19 o 
   6  12   4      197.76      144.09     14.23 o 
  -1  13   4      506.35      523.37     30.79 o 
   0  13   4     1359.50     1425.80     47.91 o 
   1  13   4       91.66      111.75     12.63 o 
   2  13   4       96.50      108.77      9.63 o 
   3  13   4      957.57      970.01     35.65 o 
   4  13   4     1221.77     1157.33     54.36 o 
   5  13   4        9.28       18.14      9.70 o 
  -1 -11   5      790.97      943.71     62.67 o 
   0 -11   5       69.19       95.83     25.35 o 
   1 -11   5     2654.70     2856.12    128.17 o 
  -3 -10   5       12.91      -17.26     20.03 o 
  -2 -10   5      300.62      343.19     37.90 o 
  -1 -10   5        1.14      -16.90     17.50 o 
   0 -10   5       31.74       45.26     20.76 o 
   1 -10   5       38.34       31.26     18.71 o 
   2 -10   5      268.93      227.91     27.76 o 
   3 -10   5      615.69      645.01     42.50 o 
   4 -10   5      104.10       78.57     17.50 o 
  -4  -9   5      468.03      506.22     43.10 o 
  -3  -9   5      984.00     1007.41     61.72 o 
  -2  -9   5       85.71       62.64     19.91 o 
  -1  -9   5      208.59      264.59     32.23 o 
   0  -9   5     1143.30     1200.98     67.77 o 
   1  -9   5     4665.75     4763.99    192.25 o 
   2  -9   5      917.04      968.38     54.35 o 
   3  -9   5     2332.79     2629.23    110.87 o 
   4  -9   5     1615.56     1591.40     72.50 o 
  -5  -8   5      230.20      199.53     26.80 o 
  -4  -8   5      694.39      546.41     41.06 o 
  -3  -8   5        4.10       29.09     17.62 o 
  -2  -8   5       94.22      144.72     25.35 o 
  -1  -8   5      395.64      428.03     23.36 o 
   0  -8   5     1865.60     1927.31     63.84 o 
   1  -8   5      393.04      440.36     30.36 o 
   2  -8   5      337.57      338.43     22.21 o 
   3  -8   5      331.75      326.75     21.91 o 
   4  -8   5       14.29       -1.22      9.28 o 
  -6  -7   5     1761.50     1682.72     80.72 o 
  -5  -7   5     2775.56     2698.00    115.50 o 
  -4  -7   5      570.40      532.48     37.19 o 
  -3  -7   5     2145.15     2165.57     96.12 o 
  -2  -7   5      151.74      146.66     23.78 o 
  -1  -7   5     4342.96     4437.03    128.94 o 
   0  -7   5      557.43      556.00     25.53 o 
   1  -7   5       36.15      113.31     56.06 o 
   2  -7   5     7713.53     8112.93    225.34 o 
   3  -7   5    19586.29    20145.56    723.04 o 
   4  -7   5     5053.38     5099.41    212.42 o 
   5  -7   5      218.50      247.74     17.31 o 
   6  -7   5       28.61       24.50      9.78 o 
   7  -7   5      180.42      203.81     31.02 o 
  -7  -6   5     1413.88     1340.73     67.65 o 
  -6  -6   5     1043.17     1085.23     57.13 o 
  -5  -6   5      348.46      283.21     26.44 o 
  -4  -6   5      546.15      481.65     32.72 o 
  -3  -6   5      746.97      664.84     39.01 o 
  -2  -6   5      988.65      977.17     51.82 o 
  -1  -6   5      319.28      318.24     30.30 o 
   0  -6   5      330.22      308.02     17.28 o 
   1  -6   5      471.90      434.23     21.39 o 
   2  -6   5      820.46      876.43     33.69 o 
   3  -6   5      130.30      156.45     14.90 o 
   4  -6   5      315.04      271.33     12.97 o 
   5  -6   5      318.72      330.88     14.22 o 
   6  -6   5       84.07       88.31     13.34 o 
   7  -6   5      122.05      139.28     15.16 o 
   8  -6   5      107.01      140.25     17.98 o 
  -7  -5   5       77.46       90.16     19.79 o 
  -6  -5   5        9.40       67.95     15.93 o 
  -5  -5   5      655.28      611.74     36.35 o 
  -4  -5   5     4325.13     4000.82    155.20 o 
  -3  -5   5     3851.70     3977.26    154.20 o 
  -2  -5   5     6130.88     5910.53    222.12 o 
  -1  -5   5    15314.08    14721.66    531.84 o 
   0  -5   5     2413.50     2417.57     72.70 o 
   1  -5   5      158.04      169.28     14.36 o 
   2  -5   5     3586.49     3491.55    101.23 o 
   3  -5   5     2734.00     2633.96     60.77 o 
   4  -5   5     5070.55     5101.61    112.93 o 
   5  -5   5    17020.84    18040.34    569.29 o 
   7  -5   5      414.41      432.43     37.18 o 
   8  -5   5        2.09        7.36     11.59 o 
   9  -5   5       63.31       97.64     18.47 o 
  -7  -4   5     1670.95     1574.15     73.35 o 
  -6  -4   5      612.65      602.05     36.47 o 
  -5  -4   5     1641.47     1539.02     68.04 o 
  -4  -4   5      372.36      345.53     24.99 o 
  -3  -4   5     3121.26     2906.79    114.53 o 
  -2  -4   5     1939.00     1972.62     81.15 o 
  -1  -4   5       76.98      102.84     14.60 o 
   0  -4   5      175.66      144.01     17.02 o 
   1  -4   5     3027.88     2748.52     80.58 o 
   2  -4   5      503.23      490.92     18.04 o 
   3  -4   5      611.64      593.48     17.69 o 
   4  -4   5        2.91        3.86      5.11 o 
   5  -4   5      116.04      107.31      8.28 o 
   6  -4   5       41.25       26.19      9.29 o 
   7  -4   5       19.11        9.50      9.12 o 
   8  -4   5      697.29      734.31     39.49 o 
   9  -4   5      120.13      143.27     20.64 o 
  -8  -3   5     1707.14     1710.03     79.63 o 
  -7  -3   5     3840.94     4054.40    160.50 o 
  -6  -3   5     1554.38     1602.12     71.90 o 
  -5  -3   5     1060.80     1143.52     53.64 o 
  -4  -3   5     1940.05     1947.62     81.14 o 
  -3  -3   5        1.38       -1.09      7.97 o 
  -2  -3   5     5180.16     5105.50    189.42 o 
  -1  -3   5     1461.49     1631.37     66.87 o 
   0  -3   5    28180.78    27367.90    970.92 o 
   1  -3   5    41268.60    38250.24   1085.17 o 
   2  -3   5    22318.07    21642.81    457.11 o 
   3  -3   5     6675.99     6536.88    141.25 o 
   4  -3   5    29709.18    27839.06    674.69 o 
   5  -3   5    17013.53    17572.83    464.57 o 
   6  -3   5        9.01       -1.86      8.46 o 
   7  -3   5     4674.33     5538.99    467.04 o 
   8  -3   5        2.29       16.66     11.34 o 
   9  -3   5     1155.48     1201.77     58.58 o 
  -8  -2   5        2.89        3.26     12.79 o 
  -7  -2   5      773.15      771.90     43.11 o 
  -6  -2   5      210.29      225.37     21.61 o 
  -5  -2   5     4290.05     4395.89    168.05 o 
  -4  -2   5      356.33      420.63     26.08 o 
  -3  -2   5     5251.63     5345.24    198.13 o 
  -2  -2   5      221.01      234.32     16.78 o 
  -1  -2   5     4339.75     4434.52    164.03 o 
   0  -2   5     3545.39     3495.97    130.42 o 
   1  -2   5     3128.58     3056.63     85.52 o 
   2  -2   5      306.78      323.00     10.98 o 
   3  -2   5     2796.19     2912.28     64.98 o 
   4  -2   5       57.28       65.18     10.70 o 
   5  -2   5        1.49       -4.32      7.37 o 
   6  -2   5        2.20        7.74      8.45 o 
   7  -2   5        0.05        0.22      8.43 o 
   8  -2   5      225.87      240.82     21.85 o 
   9  -2   5        1.84       15.09     14.12 o 
  10  -2   5      435.76      429.42     35.01 o 
  -8  -1   5      333.32      307.23     26.80 o 
  -7  -1   5        0.03       -4.95     10.74 o 
  -6  -1   5     2134.92     2248.50     93.46 o 
  -5  -1   5     3168.48     3259.36     87.05 o 
  -4  -1   5      179.02      158.70      9.41 o 
  -3  -1   5      367.36      373.47     15.27 o 
  -2  -1   5      807.26      844.42     24.48 o 
  -1  -1   5     4917.35     5346.70    195.23 o 
   0  -1   5    57820.60    58582.98   2087.97 o 
   1  -1   5    20189.21    20933.87    445.07 o 
   2  -1   5     8153.37     8103.26    172.74 o 
   3  -1   5    11719.18    12221.74    258.53 o 
   4  -1   5      370.35      425.92     17.83 o 
   5  -1   5     1566.74     1743.01     54.66 o 
   6  -1   5    19382.43    22453.23    990.79 o 
   8  -1   5      632.02      595.20     35.38 o 
   9  -1   5     3563.93     3950.77    154.31 o 
  10  -1   5       53.88       70.85     18.22 o 
  -8   0   5       88.82       87.02     16.54 o 
  -7   0   5      889.40      844.56     44.81 o 
  -6   0   5      417.90      397.91     17.58 o 
  -5   0   5     3061.08     3133.33     83.68 o 
  -4   0   5      527.38      506.99     17.89 o 
  -3   0   5     3657.87     3617.29    125.22 o 
  -2   0   5        3.23        3.43      5.91 o 
  -1   0   5     7022.79     7472.31    186.65 o 
   0   0   5       40.94       61.44     11.59 o 
   1   0   5     4236.98     4122.88    131.80 o 
   2   0   5     2387.91     2513.18     55.58 o 
   3   0   5      426.26      388.31     15.90 o 
   4   0   5      144.51      176.06     11.17 o 
   5   0   5      355.29      428.79     19.66 o 
   6   0   5      176.99      213.99     15.52 o 
   7   0   5       24.40       48.59     19.31 o 
   8   0   5        0.82       10.38     11.22 o 
   9   0   5       58.05       58.30     15.69 o 
  10   0   5      295.55      357.07     31.99 o 
  -8   1   5     1799.43     1893.19     57.01 o 
  -7   1   5     3606.83     3384.51     92.13 o 
  -6   1   5     4700.12     4386.45    115.27 o 
  -5   1   5     1551.43     1473.14     42.76 o 
  -4   1   5       19.57       21.26     10.68 o 
  -3   1   5      111.10      152.88     25.47 o 
  -2   1   5     1158.51     1087.61     30.56 o 
  -1   1   5      350.17      358.10     11.86 o 
   0   1   5      577.73      646.13     18.66 o 
   1   1   5    32118.01    32814.88    696.91 o 
   2   1   5   127964.55   124128.81   4249.85 o 
   3   1   5    61995.11    58232.46   1530.88 o 
   4   1   5     3543.80     3438.20     97.19 o 
   5   1   5     1095.38     1013.39     42.48 o 
   6   1   5     8272.08     8898.92    242.51 o 
   7   1   5     1411.34     1543.11     66.47 o 
   8   1   5     4718.39     5229.94    196.09 o 
   9   1   5      274.42      354.06     28.97 o 
  10   1   5     1550.33     1760.10     82.28 o 
  -8   2   5      503.64      506.43     22.35 o 
  -7   2   5      422.86      372.08     17.34 o 
  -6   2   5      846.21      784.66     26.77 o 
  -5   2   5     2958.78     2793.74     75.22 o 
  -4   2   5      780.30      739.13     23.73 o 
  -3   2   5     6458.55     6341.26    160.50 o 
  -2   2   5     2158.57     2268.07     82.31 o 
  -1   2   5     6930.03     7086.77    247.00 o 
   0   2   5     1181.32     1218.17     45.71 o 
   1   2   5     5291.15     5471.18    192.15 o 
   2   2   5      559.99      517.05     17.68 o 
   3   2   5     9220.25     8768.10    233.69 o 
   4   2   5     3451.38     3596.01    101.56 o 
   5   2   5      264.33      273.39     15.81 o 
   6   2   5      747.70      785.49     31.29 o 
   7   2   5      676.73      795.51     41.18 o 
   8   2   5        1.38       -5.79     10.86 o 
   9   2   5       24.19       51.66     15.21 o 
  10   2   5      109.17      104.28     20.52 o 
  -8   3   5      220.83      188.87     13.68 o 
  -7   3   5      100.65      102.32     11.71 o 
  -6   3   5      288.71      257.81     13.75 o 
  -4   3   5     4706.94     4378.00    156.80 o 
  -3   3   5       89.15      213.40     13.04 o 
  -2   3   5     4967.14     5212.20    184.02 o 
  -1   3   5     3499.02     3523.44    125.43 o 
   0   3   5     1836.40     1887.53     69.36 o 
   1   3   5    18498.57    19216.28    788.53 o 
   2   3   5    15095.05    15528.45    409.33 o 
   3   3   5     2406.47     2193.66     63.39 o 
   4   3   5    46639.52    46636.22   1526.15 o 
   5   3   5    14719.76    15093.62    546.91 o 
   6   3   5      111.34      103.32     13.88 o 
   7   3   5      415.00      434.42     28.74 o 
   8   3   5     2774.14     2800.86    113.12 o 
   9   3   5       32.56       96.67     18.10 o 
  10   3   5     3897.66     4153.32    165.34 o 
  -7   4   5       20.51       28.65     13.88 o 
  -6   4   5     1234.53     1122.68     48.69 o 
  -5   4   5      406.20      401.19     22.21 o 
  -4   4   5     2746.45     2770.16    102.50 o 
  -3   4   5     2136.06     2120.64     79.48 o 
  -2   4   5     1772.45     1804.97     67.85 o 
  -1   4   5     8632.54     9080.47    316.89 o 
   0   4   5      650.85      590.51     25.61 o 
   1   4   5      800.40      840.24     50.21 o 
   2   4   5     6947.70     6972.45    185.68 o 
   3   4   5    11924.00    11326.09    241.06 o 
   4   4   5      245.73      262.03     11.18 o 
   5   4   5      563.66      619.14     25.91 o 
   6   4   5      531.02      597.03     32.85 o 
   7   4   5      160.86      177.20     19.68 o 
   8   4   5      262.47      233.35     24.14 o 
   9   4   5       20.33       21.00     14.97 o 
  10   4   5      111.53      113.09     20.52 o 
  -7   5   5     2830.15     2837.68    109.57 o 
  -6   5   5     2367.53     2337.02     90.69 o 
  -5   5   5      718.85      620.48     30.55 o 
  -4   5   5      605.39      547.27     27.05 o 
  -3   5   5     1907.91     1944.05     74.25 o 
  -2   5   5      876.95      909.59     37.81 o 
  -1   5   5      924.00      961.21     39.03 o 
   0   5   5    11929.89    11956.31    416.27 o 
   1   5   5    11197.11    11647.30    558.32 o 
   2   5   5    10144.87     9893.38    261.26 o 
   3   5   5    63059.65    59398.29   2425.57 o 
   4   5   5    35199.64    36215.01    765.04 o 
   5   5   5     2391.25     2465.01    104.56 o 
   6   5   5     4752.42     4738.27    175.75 o 
   7   5   5       44.74      151.95     17.98 o 
   8   5   5     2209.52     2089.24     88.75 o 
   9   5   5        0.01       -2.17     11.95 o 
  10   5   5      203.20      207.74     26.07 o 
  -7   6   5       27.87       39.83     11.59 o 
  -6   6   5      377.88      337.78     23.54 o 
  -5   6   5       31.92       43.45     10.38 o 
  -4   6   5     2278.83     2276.26     87.44 o 
  -3   6   5      467.15      476.94     24.63 o 
  -2   6   5     5490.50     5605.09    199.82 o 
  -1   6   5     2062.96     2204.83     82.51 o 
   0   6   5     1606.66     1502.67     58.29 o 
   1   6   5     5156.08     4920.99    176.04 o 
   2   6   5       57.51       50.87      7.48 o 
   3   6   5        2.41        7.50      5.68 o 
   4   6   5     7630.63     7608.07    453.91 o 
   5   6   5    10278.97    10588.56    267.45 o 
   6   6   5      511.03      472.62     28.86 o 
   7   6   5        0.30      -13.22      8.81 o 
   8   6   5       21.01       24.38     12.07 o 
   9   6   5        6.81       21.00     12.55 o 
  10   6   5        4.65       16.66     14.00 o 
  -6   7   5      520.21      488.86     28.49 o 
  -5   7   5     1659.80     1739.23     70.82 o 
  -4   7   5     1464.45     1434.85     59.09 o 
  -3   7   5      253.56      292.01     19.19 o 
  -2   7   5       10.91       18.95      7.48 o 
  -1   7   5     7238.52     7120.55    251.99 o 
   0   7   5     7743.40     7633.45    269.65 o 
   1   7   5     1362.65     1326.89     40.69 o 
   2   7   5      379.44      353.46     15.97 o 
   3   7   5      149.93      129.86     11.29 o 
   4   7   5      381.78      357.73     16.64 o 
   5   7   5    14804.00    15106.47    379.10 o 
   6   7   5    13751.74    13646.01    482.41 o 
   7   7   5        0.08       53.47     14.12 o 
   8   7   5     2871.48     2846.07    113.83 o 
   9   7   5       92.01       96.44     16.54 o 
  10   7   5      350.22      261.72     25.71 o 
  -6   8   5      224.22      243.23     21.49 o 
  -5   8   5       40.95       24.86      9.66 o 
  -4   8   5      830.77      827.03     39.01 o 
  -3   8   5        0.28        2.29      7.24 o 
  -2   8   5     2481.13     2526.13     96.05 o 
  -1   8   5      339.35      377.04     21.49 o 
   0   8   5    10217.90    10045.07    353.30 o 
   1   8   5     3830.59     3556.19     96.75 o 
   2   8   5       84.52       76.20     15.57 o 
   3   8   5        3.53       12.14     11.28 o 
   4   8   5     4189.22     4011.11    124.65 o 
   5   8   5      121.55      141.62     12.03 o 
   6   8   5      954.37      941.33     46.50 o 
   7   8   5     1249.16     1241.26     57.63 o 
   8   8   5        0.21       -1.33     11.34 o 
   9   8   5        4.93        1.21     11.34 o 
  -5   9   5      322.88      352.13     24.38 o 
  -4   9   5       26.09       21.97      9.53 o 
  -3   9   5       79.06      110.32     13.40 o 
  -2   9   5      665.36      581.09     29.34 o 
  -1   9   5      108.09       80.02     10.74 o 
   0   9   5      663.49      712.39     33.69 o 
   1   9   5     9271.75     8975.18    230.97 o 
   2   9   5     9831.10    10120.04    258.72 o 
   3   9   5     2982.78     2987.31     89.69 o 
   4   9   5     2187.58     2263.66     65.10 o 
   5   9   5     5160.63     4972.31    131.92 o 
   6   9   5      391.80      426.90     29.22 o 
   7   9   5     2236.99     2141.22     89.59 o 
   8   9   5     1816.16     1619.56     72.03 o 
   9   9   5      442.07      489.67     34.04 o 
  -4  10   5      109.60       88.23     13.88 o 
  -3  10   5       82.64       83.88     13.28 o 
  -2  10   5      457.55      522.90     28.73 o 
  -1  10   5       94.19       79.66     11.10 o 
   0  10   5     2377.15     2423.49     93.24 o 
   1  10   5       62.74       67.33      9.16 o 
   2  10   5     5812.13     6006.12    299.35 o 
   3  10   5     2257.09     2298.50     66.79 o 
   4  10   5      263.06      277.42     16.25 o 
   5  10   5      548.32      575.69     24.46 o 
   6  10   5     2917.02     2760.91    110.93 o 
   7  10   5      459.68      408.92     29.22 o 
   8  10   5       46.27       44.05     13.40 o 
  -3  11   5      119.02      179.00     18.59 o 
  -2  11   5       84.13       77.00     13.28 o 
  -1  11   5      399.83      349.99     22.94 o 
   0  11   5      902.82      822.01     38.77 o 
   1  11   5     1804.50     1658.52     52.29 o 
   2  11   5       50.09       47.62     13.70 o 
   3  11   5     1552.87     1716.48     56.19 o 
   4  11   5     1816.52     1869.16     76.51 o 
   5  11   5      109.17      109.15     12.01 o 
   6  11   5      331.45      398.13     29.94 o 
   7  11   5     1658.79     1660.26     74.55 o 
  -2  12   5      363.71      320.63     23.42 o 
  -1  12   5       45.90       58.54     13.28 o 
   0  12   5        2.61       11.59      9.78 o 
   1  12   5     1607.49     1495.70     48.92 o 
   2  12   5     3483.11     3467.25    159.44 o 
   3  12   5      251.45      232.38     16.36 o 
   4  12   5      391.79      438.94     24.14 o 
   5  12   5        9.51       17.24      8.54 o 
   6  12   5      111.00      121.06     19.19 o 
  -1  13   5        9.39        7.48     10.74 o 
   0  13   5       37.67       31.74     11.22 o 
   1  13   5      314.23      318.90     23.30 o 
   2  13   5     1156.94     1189.13     41.79 o 
   3  13   5     1933.42     2035.41     62.43 o 
   4  13   5      237.64      257.30     16.93 o 
   5  13   5       79.90       80.07     11.64 o 
  -2 -10   6      150.35      169.71     30.42 o 
  -1 -10   6     1237.74     1341.31     76.58 o 
   0 -10   6      622.98      705.62     53.25 o 
   1 -10   6      410.31      505.84     42.37 o 
   2 -10   6      426.46      474.81     38.15 o 
   3 -10   6        0.25       -9.66     13.88 o 
  -3  -9   6       87.00       92.82     25.71 o 
  -2  -9   6       81.77       77.12     24.50 o 
  -1  -9   6       12.11       15.45     19.91 o 
   0  -9   6      151.21      195.30     29.33 o 
   1  -9   6        0.45       -1.09     17.14 o 
   2  -9   6       34.62       23.53     15.93 o 
   3  -9   6      100.96      118.77     19.43 o 
   4  -9   6       85.01       75.56     16.54 o 
  -4  -8   6       58.98      128.90     24.26 o 
  -3  -8   6       65.62       46.71     20.04 o 
  -2  -8   6     1372.29     1377.81     73.94 o 
  -1  -8   6     3705.69     4159.18    230.65 o 
   0  -8   6       16.93       23.12     10.44 o 
   1  -8   6     5117.95     5410.72    200.03 o 
   2  -8   6     2367.31     2614.52     83.14 o 
   3  -8   6       67.91       89.31     13.37 o 
   4  -8   6       26.48       33.22     10.86 o 
   5  -8   6      518.71      517.35     48.41 o 
   6  -8   6        0.06       -6.40     21.84 o 
  -5  -7   6     1186.29     1037.24     56.89 o 
  -4  -7   6     1259.97     1252.50     64.87 o 
  -3  -7   6       29.75       20.03     13.40 o 
  -2  -7   6     1030.99     1097.76     60.15 o 
  -1  -7   6      172.40      185.48     22.63 o 
   0  -7   6     1185.98     1199.14     43.84 o 
   1  -7   6       33.62       53.44     10.16 o 
   2  -7   6      100.17      104.46     13.56 o 
   3  -7   6      487.72      491.85     25.44 o 
   4  -7   6      308.23      288.19     19.06 o 
   5  -7   6        3.00      -11.22     20.52 o 
   6  -7   6       58.51       43.93     25.59 o 
   7  -7   6      151.26      160.17     32.59 o 
  -6  -6   6     2068.70     1918.39     88.35 o 
  -5  -6   6     4367.05     4061.79    162.74 o 
  -4  -6   6     1761.18     1603.42     74.69 o 
  -3  -6   6      202.72      172.49     21.61 o 
  -2  -6   6     1715.41     1580.51     73.97 o 
  -1  -6   6     2257.17     2240.01     98.44 o 
   0  -6   6     1245.73     1253.59     44.15 o 
   1  -6   6     4675.91     4768.32    136.99 o 
   2  -6   6      995.14      983.89     37.19 o 
   3  -6   6    14602.10    14780.18    399.28 o 
   4  -6   6     5155.71     4919.29    140.48 o 
   5  -6   6      862.56      913.43     60.63 o 
   6  -6   6     2166.05     2435.32    125.13 o 
   7  -6   6     4082.13     4355.12    162.94 o 
   8  -6   6      259.87      311.21     44.84 o 
  -6  -5   6      589.98      591.39     38.88 o 
  -5  -5   6      342.59      282.49     25.71 o 
  -4  -5   6      108.51       80.27     15.45 o 
  -3  -5   6     2472.76     2421.36    100.75 o 
  -2  -5   6     2015.34     1974.81     84.64 o 
  -1  -5   6      319.17      280.33     25.96 o 
   0  -5   6      597.86      616.30     49.09 o 
   1  -5   6       94.61      105.68     16.11 o 
   2  -5   6     1148.68     1244.94     42.76 o 
   3  -5   6       35.85       58.01     11.78 o 
   4  -5   6       52.85       39.72     10.22 o 
   5  -5   6      361.18      383.83     19.31 o 
   6  -5   6       10.86       20.96      8.47 o 
   7  -5   6        0.42       -9.18     10.24 o 
   8  -5   6       54.82       82.61     14.69 o 
  -7  -4   6      912.58      793.92     46.74 o 
  -6  -4   6     1297.74     1078.32     54.73 o 
  -5  -4   6      348.40      312.19     25.47 o 
  -4  -4   6     1778.98     1820.86     78.69 o 
  -3  -4   6     5391.84     5128.96    194.19 o 
  -2  -4   6      686.30      662.67     36.23 o 
  -1  -4   6        3.39        4.10     10.14 o 
   0  -4   6     2223.31     2308.47     94.61 o 
   1  -4   6      189.93      197.89     13.13 o 
   2  -4   6     8519.51     8205.03    224.16 o 
   3  -4   6    19754.32    19555.87    522.21 o 
   4  -4   6      207.62      206.61     10.56 o 
   5  -4   6     5570.90     5789.15    159.88 o 
   6  -4   6      844.79     1034.39     37.92 o 
   7  -4   6       42.05       71.95     11.50 o 
   8  -4   6     1340.62     1821.67     62.79 o 
  -7  -3   6     1896.19     1818.60     83.27 o 
  -6  -3   6      617.17      717.72     42.14 o 
  -5  -3   6     1556.60     1607.24     72.14 o 
  -4  -3   6       43.84       45.26     13.03 o 
  -3  -3   6     3929.50     3774.03    145.38 o 
  -2  -3   6     1917.17     1894.67     78.00 o 
  -1  -3   6     2899.11     2730.81    106.80 o 
   0  -3   6      642.59      602.09     32.37 o 
   1  -3   6     3099.68     2984.41     85.62 o 
   2  -3   6     1427.00     1447.44     35.28 o 
   3  -3   6      134.63      142.19      8.73 o 
   4  -3   6      375.52      446.46     15.46 o 
   5  -3   6      202.33      206.78     14.82 o 
   6  -3   6       24.85       52.21     20.94 o 
   7  -3   6       55.72       64.85     11.61 o 
   8  -3   6      260.95      276.54     35.37 o 
   9  -3   6      144.70      166.45     23.42 o 
  -7  -2   6      899.91      914.34     49.88 o 
  -6  -2   6     1956.20     1953.21     85.10 o 
  -5  -2   6     6489.30     6486.27    242.96 o 
  -4  -2   6    14961.50    15236.00    548.55 o 
  -3  -2   6     8698.86     8919.30    325.21 o 
  -2  -2   6      280.63      278.76     19.80 o 
  -1  -2   6      411.77      483.24     26.32 o 
   0  -2   6     1068.94     1046.47     45.68 o 
   1  -2   6     4197.61     4124.33    114.25 o 
   2  -2   6     2989.98     3101.31    119.41 o 
   3  -2   6     1927.11     1865.48     43.73 o 
   4  -2   6    36897.02    35039.94    978.18 o 
   5  -2   6    39805.40    41289.32   2416.16 o 
   6  -2   6     4968.20     5341.89    150.11 o 
   7  -2   6        1.82        0.65      8.77 o 
   8  -2   6     1477.71     1677.52     93.53 o 
   9  -2   6      878.62     1000.93     52.66 o 
  10  -2   6      217.37      251.43     27.04 o 
  -7  -1   6      849.35      837.74     46.62 o 
  -6  -1   6      283.76      256.16     23.54 o 
  -5  -1   6     2322.77     2452.64    100.86 o 
  -4  -1   6       55.45       55.16     12.91 o 
  -3  -1   6     3269.77     3409.82    131.28 o 
  -2  -1   6      283.36      279.61     19.44 o 
  -1  -1   6     7014.51     7034.46    255.82 o 
   0  -1   6     1009.49     1055.91     44.60 o 
   1  -1   6     2506.43     2458.90     54.20 o 
   2  -1   6      372.06      363.28     18.17 o 
   3  -1   6     1123.80     1096.86     27.54 o 
   4  -1   6      169.23      183.77     11.52 o 
   5  -1   6      233.90      222.54     15.25 o 
   6  -1   6      920.86      971.71     36.30 o 
   7  -1   6      154.05      174.08     34.28 o 
   8  -1   6      516.69      547.41     65.99 o 
   9  -1   6      135.07      160.89     21.61 o 
  10  -1   6       58.80       35.60     16.54 o 
  -7   0   6     1775.13     1648.12     74.80 o 
  -6   0   6     1409.44     1382.97     63.92 o 
  -5   0   6      153.79      159.45     19.19 o 
  -4   0   6      263.13      286.63     48.83 o 
  -3   0   6     4269.79     4141.77    156.40 o 
  -2   0   6    16832.72    17192.93    613.27 o 
  -1   0   6     4568.88     4767.31    120.79 o 
   0   0   6     4279.56     4789.80    120.93 o 
   1   0   6     6587.73     6543.10    139.24 o 
   2   0   6     1294.04     1290.30     30.33 o 
   3   0   6     1774.30     1608.22     37.70 o 
   4   0   6    19189.04    18014.00    473.60 o 
   5   0   6     1998.91     1798.92     56.10 o 
   6   0   6    13639.04    14457.68    470.84 o 
   8   0   6      886.35     1059.25     52.42 o 
   9   0   6       50.85       18.71     14.60 o 
  10   0   6      708.37      891.38     51.68 o 
  -7   1   6      414.64      467.09     31.75 o 
  -6   1   6      549.65      494.61     30.49 o 
  -5   1   6     2957.25     2744.07     74.46 o 
  -4   1   6      809.19      799.82     25.89 o 
  -3   1   6     3401.24     3416.55     89.19 o 
  -2   1   6      275.93      332.00     16.06 o 
  -1   1   6    10948.04    11028.77    274.62 o 
   0   1   6        2.95        8.63      3.80 o 
   1   1   6     6895.27     7272.03    181.79 o 
   2   1   6     1089.66     1152.30     27.31 o 
   3   1   6     2561.75     2580.33     73.15 o 
   4   1   6       28.94       45.44      7.39 o 
   5   1   6     2839.74     2653.44     78.67 o 
   6   1   6       38.24       41.40     11.65 o 
   7   1   6       67.89       73.33     12.42 o 
   8   1   6       96.43      117.92     17.38 o 
   9   1   6      287.44      311.09     27.16 o 
  10   1   6      363.28      373.63     34.65 o 
  -7   2   6      476.84      372.01     17.86 o 
  -6   2   6     3782.47     3370.12     90.98 o 
  -5   2   6     8296.30     7815.76    198.87 o 
  -4   2   6     8667.59     8480.25    214.53 o 
  -3   2   6     8043.85     7681.47    194.02 o 
  -2   2   6     7543.03     7558.67    288.43 o 
  -1   2   6      684.61      741.92     22.41 o 
   0   2   6     6726.02     7198.63    180.51 o 
   1   2   6        8.55       22.56      3.74 o 
   2   2   6    24635.80    25118.56    533.54 o 
   3   2   6    16392.55    15999.93    422.47 o 
   4   2   6     6818.07     6751.23    319.76 o 
   5   2   6    18304.75    17619.23    467.55 o 
   6   2   6    43296.25    43848.74   1344.23 o 
   7   2   6     9724.94    10583.43    723.77 o 
   8   2   6      924.14      946.73     48.68 o 
   9   2   6     1243.76     1468.92     69.22 o 
  10   2   6      310.71      344.40     31.63 o 
  -7   3   6      252.01      231.76     23.36 o 
  -6   3   6      497.31      447.39     19.38 o 
  -5   3   6      925.80      882.34     28.99 o 
  -4   3   6      901.35      897.49     28.70 o 
  -3   3   6     2088.63     2063.35     77.17 o 
  -2   3   6     3233.12     3420.15    123.08 o 
  -1   3   6     3427.18     3374.25    120.98 o 
   0   3   6      491.41      410.75     19.32 o 
   1   3   6    11680.87    11708.54    407.21 o 
   2   3   6      229.84      241.15     10.86 o 
   3   3   6     3956.88     3893.91    107.47 o 
   4   3   6      396.41      393.18     18.10 o 
   5   3   6       57.05       62.48     12.19 o 
   6   3   6      842.19      772.84     33.46 o 
   7   3   6     3731.18     3499.66    135.78 o 
   8   3   6      296.88      304.94     26.08 o 
   9   3   6      407.53      423.76     31.99 o 
  10   3   6      107.16       85.33     19.07 o 
  -7   4   6      692.11      619.88     24.78 o 
  -6   4   6      922.41      863.19     37.32 o 
  -5   4   6      110.26      151.12     14.24 o 
  -4   4   6      828.48      703.19     32.49 o 
  -3   4   6     3249.31     3175.51    116.36 o 
  -2   4   6     5328.17     5520.00    195.95 o 
  -1   4   6     4350.19     4197.72    149.97 o 
   0   4   6     3593.03     3668.19    131.82 o 
   1   4   6     8711.14     8945.02    313.08 o 
   2   4   6    21143.45    21302.76    660.55 o 
   3   4   6     4524.21     4484.50    122.56 o 
   4   4   6     2100.03     2152.26     64.11 o 
   5   4   6        0.02        3.62      6.73 o 
   6   4   6      177.63      135.68     23.90 o 
   7   4   6     5150.83     4799.97    180.35 o 
   8   4   6    12129.97    12279.58    439.65 o 
   9   4   6     2348.18     2285.29     98.55 o 
  10   4   6     1082.15     1050.71     57.98 o 
  -7   5   6        6.96        2.09      7.07 o 
  -6   5   6     1419.47     1359.21     58.11 o 
  -5   5   6      535.27      524.50     27.77 o 
  -4   5   6      545.20      522.11     27.29 o 
  -3   5   6      736.16      755.21     34.06 o 
  -2   5   6     2685.96     2790.81    103.12 o 
  -1   5   6     2661.90     2748.70    101.09 o 
   0   5   6     3648.61     3581.57    129.48 o 
   1   5   6     1681.52     1512.87     94.83 o 
   2   5   6     3348.88     3326.13     91.47 o 
   3   5   6    14252.95    13835.54    598.94 o 
   4   5   6      696.86      680.79     20.34 o 
   5   5   6        1.22       12.36      7.34 o 
   6   5   6      314.67      261.98     19.92 o 
   7   5   6     1286.52     1220.90     56.55 o 
   8   5   6       93.45       81.83     16.17 o 
   9   5   6      595.08      569.07     36.95 o 
  10   5   6       74.88       51.90     16.66 o 
  -6   6   6     1367.33     1255.94     55.21 o 
  -5   6   6     3113.34     2888.66    109.98 o 
  -4   6   6     5569.51     5483.39    198.14 o 
  -3   6   6     3347.02     3460.96    127.96 o 
  -2   6   6      486.14      493.62     24.99 o 
  -1   6   6       34.32       59.62      8.33 o 
   0   6   6       53.88       72.54      8.93 o 
   1   6   6     1424.89     1359.04     57.91 o 
   2   6   6       61.32       78.09      9.41 o 
   3   6   6    12863.17    12888.34    274.40 o 
   4   6   6    30413.04    31005.93    653.94 o 
   5   6   6     9886.13    10451.65    371.94 o 
   6   6   6      439.52      444.57     28.25 o 
   7   6   6     4348.96     4080.38    155.21 o 
   8   6   6     4558.05     4186.34    160.28 o 
   9   6   6      202.82      195.06     21.73 o 
  10   6   6     2038.70     2010.00     89.92 o 
  -6   7   6      217.69      237.67     20.04 o 
  -5   7   6        4.26       44.41     11.22 o 
  -4   7   6     3308.00     3356.97    126.10 o 
  -3   7   6      622.38      741.19     35.62 o 
  -2   7   6      606.46      606.45     29.46 o 
  -1   7   6      112.89      141.46     12.92 o 
   0   7   6     3206.55     3140.86    116.26 o 
   1   7   6      915.54      944.74     40.83 o 
   2   7   6     5389.16     5417.75    195.23 o 
   3   7   6      698.61      679.81     24.69 o 
   4   7   6     3040.33     3153.93    124.59 o 
   5   7   6     6957.96     6728.57    244.99 o 
   6   7   6      525.16      525.62     32.36 o 
   7   7   6     1299.00     1265.40     58.72 o 
   8   7   6     1351.43     1130.52     55.46 o 
   9   7   6      901.61      814.00     44.93 o 
  10   7   6       52.86       50.33     15.69 o 
  -5   8   6        0.16        4.10      8.81 o 
  -4   8   6      186.44      164.64     16.30 o 
  -3   8   6     1637.15     1628.02     66.83 o 
  -2   8   6     2749.18     2723.46    103.44 o 
  -1   8   6     1132.02     1262.42     52.68 o 
   0   8   6        3.44       13.02      5.65 o 
   1   8   6       41.85       68.31     10.38 o 
   2   8   6     2858.60     2737.66     89.93 o 
   3   8   6     6116.06     6292.27    163.75 o 
   4   8   6     3074.73     3243.71     88.66 o 
   5   8   6     2224.43     2249.49     91.67 o 
   6   8   6     4639.12     4994.24    187.11 o 
   7   8   6      421.98      455.16     30.18 o 
   8   8   6       32.65       57.57     14.12 o 
   9   8   6     1060.43      954.67     50.12 o 
  -5   9   6      307.47      302.75     23.42 o 
  -4   9   6      877.42      976.53     45.89 o 
  -3   9   6       14.29       17.86      8.69 o 
  -2   9   6     1855.63     1884.69     75.55 o 
  -1   9   6       41.44       39.83      8.45 o 
   0   9   6      812.10      790.25     36.60 o 
   1   9   6     1166.71     1021.05     45.31 o 
   2   9   6     1067.25     1003.89     34.55 o 
   3   9   6      540.46      587.86     71.73 o 
   4   9   6     6559.58     6637.36    208.46 o 
   5   9   6     3656.50     3346.58    105.03 o 
   6   9   6        9.91       20.28     12.67 o 
   7   9   6      586.41      548.91     34.29 o 
   8   9   6       49.93       68.80     14.97 o 
   9   9   6       90.54       89.19     18.47 o 
  -4  10   6      885.65      949.82     46.86 o 
  -3  10   6      494.94      497.66     29.34 o 
  -2  10   6      215.33      236.47     18.71 o 
  -1  10   6       59.66       37.90      9.90 o 
   0  10   6      806.45      748.66     36.11 o 
   1  10   6       32.64       30.66      9.17 o 
   2  10   6      329.46      356.01     18.30 o 
   3  10   6       10.06        0.97      9.41 o 
   4  10   6     2791.41     2918.86     82.53 o 
   5  10   6     6969.66     6761.09    248.47 o 
   6  10   6     3953.49     3832.05    148.67 o 
   7  10   6        9.90       34.52     14.60 o 
   8  10   6      364.35      402.24     31.03 o 
  -3  11   6      658.96      711.55     38.28 o 
  -2  11   6     1276.81     1425.00     61.97 o 
   0  11   6     1349.17     1276.68     55.21 o 
   1  11   6        4.76        7.24      8.45 o 
   2  11   6      382.35      392.86     19.74 o 
   3  11   6       33.32       36.31     13.40 o 
   4  11   6      513.27      487.08     22.47 o 
   5  11   6      613.95      594.49     25.53 o 
   6  11   6     3581.75     3438.40    136.63 o 
   7  11   6     1672.97     1611.82     73.71 o 
  -2  12   6      444.35      463.59     29.46 o 
  -1  12   6      387.91      398.99     25.96 o 
   0  12   6       20.66       36.81     10.98 o 
   1  12   6      233.34      229.95     19.68 o 
   2  12   6      369.65      334.14     19.10 o 
   3  12   6      335.31      297.13     17.59 o 
   4  12   6       46.10       34.14      8.65 o 
   5  12   6      386.76      371.44     19.40 o 
   6  12   6      346.15      368.43     30.18 o 
   0  13   6      402.12      462.85     28.73 o 
   1  13   6      158.90      145.57     17.74 o 
   2  13   6     1387.50     1328.48     45.95 o 
   3  13   6      174.62      155.08     14.44 o 
   4  13   6        6.39        2.07      7.97 o 
   5  13   6      504.61      532.56     24.91 o 
  -2  -9   7     1772.85     1938.15     98.61 o 
  -1  -9   7       14.52       -1.33     18.83 o 
   0  -9   7       46.03       41.16     21.12 o 
   1  -9   7     1114.21     1196.40     68.12 o 
   2  -9   7       36.50       21.85     16.78 o 
   3  -9   7     1303.39     1391.76     69.58 o 
  -3  -8   7       18.53       29.93     19.43 o 
  -2  -8   7      126.31       96.80     24.50 o 
  -1  -8   7      473.45      467.07     25.81 o 
   0  -8   7      936.71     1016.07     41.21 o 
   1  -8   7      127.26      132.22     24.56 o 
   2  -8   7      111.87      108.57     15.08 o 
   3  -8   7       19.27       19.72     11.60 o 
   4  -8   7       54.15       93.54     25.10 o 
   5  -8   7        4.37      -13.52     20.52 o 
  -4  -7   7     1038.50      925.53     54.47 o 
  -3  -7   7     1627.69     1479.76     74.31 o 
  -2  -7   7      261.95      308.78     31.75 o 
  -1  -7   7     4487.79     4667.94    136.87 o 
   0  -7   7     1401.03     1541.14     54.12 o 
   1  -7   7       82.50       76.12     18.59 o 
   2  -7   7      198.04      252.99     24.93 o 
   3  -7   7     1136.84     1225.62     45.22 o 
   4  -7   7      119.24      133.13     24.38 o 
   5  -7   7     4266.10     4394.91    203.05 o 
   6  -7   7      838.24      993.63     69.32 o 
  -5  -6   7     1385.89     1324.18     67.41 o 
  -4  -6   7     2422.90     2301.13    101.20 o 
  -3  -6   7        2.72        6.64     11.47 o 
  -2  -6   7      305.55      310.25     29.09 o 
  -1  -6   7      518.14      520.04     38.03 o 
   0  -6   7     1477.13     1522.39     65.26 o 
   1  -6   7       82.84      106.56     18.89 o 
   2  -6   7      112.71      125.39     14.18 o 
   3  -6   7       23.16       25.72     11.37 o 
   4  -6   7      389.85      370.03     34.29 o 
   5  -6   7       57.46       65.66     21.48 o 
   6  -6   7       46.07        7.12     23.54 o 
   7  -6   7      111.71      121.30     31.62 o 
  -5  -5   7      655.78      569.32     37.91 o 
  -4  -5   7      852.69      781.98     44.56 o 
  -3  -5   7     2757.40     2561.88    107.17 o 
  -2  -5   7     9921.56     9486.32    350.32 o 
  -1  -5   7    11458.61    11394.70    417.38 o 
   0  -5   7      537.04      700.96     28.88 o 
   1  -5   7     1972.98     2050.73     64.80 o 
   2  -5   7        1.26       24.75      9.58 o 
   3  -5   7     1651.82     1683.31     54.90 o 
   4  -5   7       13.42       16.29     14.48 o 
   5  -5   7      318.01      333.92     34.89 o 
   6  -5   7     1683.57     1745.59     96.20 o 
  -6  -4   7       32.52       37.29     14.97 o 
  -5  -4   7     1047.67     1012.90     52.90 o 
  -4  -4   7      302.94      319.54     26.08 o 
  -3  -4   7     2963.05     2761.04    112.41 o 
  -2  -4   7     2725.26     2641.56    107.44 o 
  -1  -4   7      359.04      335.39     26.32 o 
   0  -4   7      893.04      881.69     45.66 o 
   1  -4   7     1019.58     1136.39    126.85 o 
   2  -4   7     2561.82     2562.04     77.12 o 
   3  -4   7      957.61      895.54     33.72 o 
   4  -4   7        0.99        0.12     12.67 o 
   5  -4   7       52.16       54.43     18.71 o 
   6  -4   7      127.72      172.79     14.58 o 
   7  -4   7       11.92       14.91     10.83 o 
   8  -4   7       20.07       19.84     19.73 o 
   9  -4   7       30.11       55.76     17.74 o 
  -6  -3   7      919.97      905.41     50.00 o 
  -5  -3   7     2869.20     2685.55    111.89 o 
  -4  -3   7      894.01      852.10     44.57 o 
  -3  -3   7      202.08      160.18     19.31 o 
  -2  -3   7      512.54      537.81     31.64 o 
  -1  -3   7      519.72      454.15     27.89 o 
   0  -3   7    13068.11    12925.20    465.80 o 
   1  -3   7    14145.63    13984.88    375.56 o 
   2  -3   7      629.04      573.70     23.69 o 
   3  -3   7     5253.69     5027.57    140.21 o 
   4  -3   7      269.12      266.78     35.01 o 
   5  -3   7      153.07      201.92     13.63 o 
   6  -3   7     3116.41     2876.50    109.83 o 
   7  -3   7     2228.82     2325.73     73.53 o 
   8  -3   7      430.52      574.33     66.64 o 
  -6  -2   7       99.07      102.47     17.38 o 
  -5  -2   7      727.22      737.72     40.94 o 
  -4  -2   7       42.69       51.90     13.76 o 
  -3  -2   7     4023.38     4019.46    154.70 o 
  -2  -2   7      867.12      952.34     45.66 o 
  -1  -2   7     2644.66     2606.52    102.63 o 
   0  -2   7      535.73      536.30     28.74 o 
   1  -2   7     1798.25     1769.83     53.23 o 
   2  -2   7     2716.83     2687.97     77.52 o 
   3  -2   7      119.04      121.73      8.58 o 
   4  -2   7      558.94      545.51     21.92 o 
   5  -2   7      502.96      485.08     21.73 o 
   6  -2   7       34.48       41.26      9.21 o 
   7  -2   7       35.71       43.52     18.95 o 
   8  -2   7        1.08       17.04     32.04 o 
   9  -2   7       13.56       32.59     15.57 o 
  -7  -1   7      110.61       81.35     17.26 o 
  -6  -1   7        0.95       10.02     11.10 o 
  -5  -1   7      664.19      745.05     41.06 o 
  -4  -1   7     4877.21     5041.74    191.99 o 
  -3  -1   7    12156.79    13774.78    497.02 o 
  -2  -1   7    10983.08    11246.13    406.59 o 
  -1  -1   7    10801.19    10795.03    389.14 o 
   0  -1   7    15914.29    16535.53    589.67 o 
   1  -1   7     3436.22     3403.83     95.24 o 
   2  -1   7     4416.23     4354.98     94.89 o 
   3  -1   7     3334.73     3454.33     76.95 o 
   4  -1   7     4962.07     4533.64    125.69 o 
   5  -1   7    12404.72    11599.97    386.24 o 
   6  -1   7     2728.50     2622.84    115.26 o 
   7  -1   7      890.47      986.34     37.93 o 
   8  -1   7     9556.25    10509.91    288.44 o 
  10  -1   7       85.99       81.59     19.43 o 
  -7   0   7      534.40      531.47     35.62 o 
  -6   0   7       98.96       93.78     16.05 o 
  -5   0   7     2246.99     2100.96     89.23 o 
  -4   0   7       16.70        9.53     11.34 o 
  -3   0   7     4634.93     4797.01    181.25 o 
  -2   0   7       43.28       43.85      5.83 o 
  -1   0   7     6185.84     6549.64    165.24 o 
   0   0   7       25.52       50.62      5.25 o 
   1   0   7     6274.99     6552.86    139.93 o 
   2   0   7      448.05      466.30     13.56 o 
   3   0   7     3886.07     3696.15     81.49 o 
   4   0   7     1271.99     1280.37     41.40 o 
   5   0   7      326.38      318.48     17.67 o 
   6   0   7      208.30      229.32     19.74 o 
   7   0   7       94.19      106.90     12.44 o 
   8   0   7      200.12      196.35     27.04 o 
   9   0   7      288.06      316.03     28.73 o 
  10   0   7       99.96      125.89     22.45 o 
  -7   1   7      370.49      331.26     27.16 o 
  -6   1   7     1019.87     1153.71     56.53 o 
  -5   1   7     2402.22     2240.91     93.72 o 
  -4   1   7     4853.54     4998.41    189.34 o 
  -3   1   7      506.43      583.69     20.25 o 
  -2   1   7     1065.38      956.30     28.57 o 
  -1   1   7     4828.47     4531.39    115.69 o 
   0   1   7     1944.86     1818.30     63.82 o 
   1   1   7     8963.27     9211.54    229.90 o 
   2   1   7    14173.75    14473.28    305.29 o 
   3   1   7      292.13      338.17     11.32 o 
   4   1   7    16650.74    16007.37    449.86 o 
   5   1   7    10508.55     9855.01    265.30 o 
   6   1   7      735.35      774.13     31.16 o 
   7   1   7      711.44     1062.69    120.77 o 
   8   1   7       33.65       31.15     10.21 o 
   9   1   7        0.83       17.02     14.12 o 
  10   1   7     3773.95     4182.21    166.52 o 
  -7   2   7      191.07      177.80     20.28 o 
  -6   2   7      603.67      533.57     33.20 o 
  -5   2   7      563.55      542.11     21.13 o 
  -4   2   7      741.60      801.28     26.80 o 
  -3   2   7     4120.76     3995.45    104.30 o 
  -2   2   7       74.70       81.53     12.73 o 
  -1   2   7     4218.60     4436.32    113.79 o 
   0   2   7       14.19       13.02      3.93 o 
   1   2   7     5801.24     5857.49    211.97 o 
   2   2   7       45.68       41.69      5.32 o 
   3   2   7     6431.86     6253.63    134.56 o 
   4   2   7       65.27       82.56      8.99 o 
   5   2   7     3091.58     2822.31     82.95 o 
   6   2   7     1352.38     1309.03     62.48 o 
   7   2   7       91.49       84.42     12.70 o 
   8   2   7       61.30       53.30     13.10 o 
   9   2   7      155.99      156.67     21.24 o 
  10   2   7       85.50       79.30     19.91 o 
  -7   3   7      373.55      380.99     28.25 o 
  -6   3   7      182.66      203.02     13.07 o 
  -5   3   7     1304.80     1269.34     39.18 o 
  -4   3   7     3084.73     2987.36     80.66 o 
  -3   3   7    12254.52    11894.31    298.18 o 
  -2   3   7    19658.45    21000.94    726.48 o 
  -1   3   7    11699.47    12248.59    425.87 o 
   0   3   7     2954.59     3080.56    111.44 o 
   1   3   7      691.10      654.96     28.51 o 
   2   3   7     2346.05     2425.30     68.10 o 
   3   3   7     1713.01     1726.10     51.44 o 
   4   3   7     3228.31     3221.29     91.70 o 
   5   3   7     2375.28     2271.01     68.57 o 
   6   3   7    21697.95    21704.18    575.82 o 
   7   3   7    15118.08    15665.77   1036.71 o 
   8   3   7      364.10      406.00     29.46 o 
   9   3   7     1114.15     1151.42     58.83 o 
  10   3   7     1972.47     2291.93    101.77 o 
  -6   4   7      283.68      285.61     34.58 o 
  -5   4   7      239.28      205.37     20.16 o 
  -4   4   7     1177.24     1196.76     49.77 o 
  -3   4   7      677.49      744.16     33.57 o 
  -2   4   7     3129.37     3284.31    119.87 o 
  -1   4   7     8402.03     8760.80    307.09 o 
   0   4   7      146.44      172.74     13.04 o 
   1   4   7     2572.69     2526.97     93.47 o 
   2   4   7      722.98      853.71     36.48 o 
   3   4   7     3745.54     3678.36    102.25 o 
   4   4   7        1.52       12.41      6.63 o 
   5   4   7     5022.91     4913.53    171.47 o 
   6   4   7      405.07      409.37     29.04 o 
   7   4   7     2325.56     2303.78    235.19 o 
   8   4   7     1404.08     1346.08     63.20 o 
   9   4   7      499.56      460.25     33.44 o 
  10   4   7      574.11      584.62     40.93 o 
  -6   5   7      796.72      725.70     31.10 o 
  -5   5   7     2287.87     2454.95     95.03 o 
  -4   5   7     2956.65     3111.71    116.39 o 
  -3   5   7      142.36      175.62     15.57 o 
  -2   5   7        0.52       -1.21      7.36 o 
  -1   5   7     5081.70     5094.69    182.13 o 
   0   5   7    11691.16    11414.72    398.99 o 
   1   5   7     3891.84     3952.42    107.47 o 
   2   5   7       57.30       61.07      9.05 o 
   3   5   7       19.46       29.59      6.52 o 
   4   5   7      110.41      141.45     15.99 o 
   5   5   7     6216.63     6238.63    171.51 o 
   6   5   7    10109.73    10548.27    317.88 o 
   7   5   7       31.26       72.17     14.24 o 
   8   5   7     5565.08     5201.82    195.82 o 
   9   5   7     2287.97     2197.54     94.55 o 
  10   5   7       44.23       43.21     15.57 o 
  -6   6   7      431.57      377.39     25.71 o 
  -5   6   7      223.92      259.77     19.80 o 
  -4   6   7      179.89      161.99     15.93 o 
  -3   6   7        5.53       16.17      9.17 o 
  -2   6   7     4808.10     4872.65    176.15 o 
  -1   6   7     1345.02     1415.30     56.80 o 
   0   6   7     2397.70     2309.84     87.60 o 
   1   6   7     3871.47     3785.01    148.23 o 
   2   6   7     1589.55     1667.17     49.20 o 
   3   6   7     2144.83     2230.92     82.57 o 
   4   6   7      217.29      235.34     15.28 o 
   5   6   7      205.32      195.75     15.10 o 
   6   6   7     2006.41     2003.62     83.43 o 
   7   6   7     3519.63     3269.45    127.60 o 
   8   6   7      119.78      120.82     17.74 o 
   9   6   7       45.04        8.57     12.07 o 
  10   6   7       23.15       20.76     13.64 o 
  -5   7   7       27.76       30.05     10.38 o 
  -4   7   7     2051.26     2020.68     80.87 o 
  -3   7   7     4649.23     5121.85    186.71 o 
  -2   7   7     7957.92     8151.71    289.52 o 
  -1   7   7     6507.49     6406.72    228.90 o 
   0   7   7     2129.08     2084.38     80.79 o 
   1   7   7       31.59       77.61     10.50 o 
   2   7   7     1417.77     1417.18     58.62 o 
   3   7   7        2.41       13.64      8.21 o 
   4   7   7     1337.20     1394.62     52.27 o 
   5   7   7        1.84       22.21     10.50 o 
   6   7   7     1166.27     1191.50     55.82 o 
   7   7   7     7219.47     7251.35    265.33 o 
   8   7   7     9533.71     9373.27    339.28 o 
   9   7   7      478.07      435.48     31.15 o 
  10   7   7      269.40      239.61     24.87 o 
  -5   8   7       30.51       39.83     12.31 o 
  -4   8   7      472.90      470.37     27.89 o 
  -3   8   7       92.39      122.99     14.60 o 
  -2   8   7       75.81       86.06     12.43 o 
  -1   8   7       98.69      132.53     13.40 o 
   0   8   7     6662.64     6663.74    168.74 o 
   1   8   7     1709.62     1596.44     64.92 o 
   2   8   7     1301.92     1312.35     55.95 o 
   3   8   7     1874.88     1859.70     76.17 o 
   4   8   7      958.14      944.27     32.03 o 
   5   8   7      969.94      926.38     46.39 o 
   6   8   7      214.82      219.09     21.49 o 
   7   8   7        9.68       13.28     11.83 o 
   8   8   7     1359.61     1232.56     59.56 o 
   9   8   7     2433.15     2179.03     93.70 o 
  -4   9   7      768.13      830.44     41.66 o 
  -3   9   7      504.69      566.61     31.63 o 
  -2   9   7      343.14      332.47     22.09 o 
  -1   9   7     1291.65     1297.37     55.46 o 
   0   9   7     2477.07     2482.75     96.03 o 
   1   9   7     3323.71     3255.02    122.74 o 
   2   9   7      948.39      941.10     43.85 o 
   3   9   7      415.14      498.23     21.91 o 
   4   9   7     1989.02     2082.29     95.09 o 
   5   9   7      181.90      196.39     20.64 o 
   6   9   7       12.51        9.29     10.98 o 
   7   9   7      889.79      908.58     47.83 o 
   8   9   7       46.04      103.19     17.38 o 
   9   9   7     1541.79     1484.64     69.96 o 
  -3  10   7      210.16      228.26     20.40 o 
  -2  10   7       29.72       23.90     10.14 o 
  -1  10   7      215.00      214.62     17.86 o 
   0  10   7     1448.44     1310.43     56.31 o 
   1  10   7      150.03      169.59     16.30 o 
   2  10   7     2390.93     2420.86     95.78 o 
   3  10   7      105.80      109.31     11.60 o 
   4  10   7     1995.20     2056.38     65.82 o 
   5  10   7     1723.04     1554.12     70.22 o 
   6  10   7        5.64       12.55     11.83 o 
   7  10   7      194.99      209.31     22.69 o 
   8  10   7     1091.64     1017.24     53.27 o 
  -2  11   7     1687.62     1784.88     75.28 o 
  -1  11   7     1161.76     1123.39     51.34 o 
   0  11   7      370.55      353.96     23.54 o 
   1  11   7        1.66        5.55      8.57 o 
   2  11   7      239.98      234.30     19.68 o 
   3  11   7      905.02      938.47     34.60 o 
   5  11   7      779.46      859.46     46.25 o 
   6  11   7     1123.80     1183.26     58.95 o 
   7  11   7      214.97      220.65     24.26 o 
  -1  12   7      260.07      300.81     23.30 o 
   0  12   7        0.07        2.41      9.78 o 
   1  12   7      425.30      433.29     27.77 o 
   2  12   7     1130.84     1119.98     52.91 o 
   3  12   7       61.49       87.04     11.19 o 
   4  12   7     1371.61     1374.53     45.82 o 
   5  12   7       33.64       32.71     13.28 o 
   6  12   7      734.92      704.71     42.38 o 
   1  13   7      505.76      491.74     30.67 o 
   2  13   7      112.49      136.15     18.35 o 
   3  13   7        4.28        8.61      8.83 o 
   4  13   7      126.33      115.33     13.35 o 
   1  -9   8       34.93       48.16     21.48 o 
  -2  -8   8      367.28      362.14     50.88 o 
  -1  -8   8       76.19       74.46     17.14 o 
   0  -8   8     1707.50     1716.61     60.98 o 
   2  -8   8     1467.40     1627.28     58.80 o 
   3  -8   8      441.02      481.82     41.65 o 
   4  -8   8      245.13      264.48     35.25 o 
  -3  -7   8      134.45      103.56     22.09 o 
  -2  -7   8      476.48      479.79     39.60 o 
  -1  -7   8      240.27      252.99     18.53 o 
   0  -7   8     1482.50     1498.90     53.79 o 
   1  -7   8      246.87      262.93     19.68 o 
   2  -7   8      104.87      138.92     16.58 o 
   3  -7   8       57.98       75.48     13.93 o 
   4  -7   8      166.67      205.32     28.24 o 
   5  -7   8        0.12       21.60     19.55 o 
   6  -7   8        0.04       -0.97     21.84 o 
  -4  -6   8      490.77      444.89     35.74 o 
  -3  -6   8     2314.50     2078.93     94.66 o 
  -2  -6   8      923.51      873.44     50.85 o 
   0  -6   8      134.29      116.73     17.20 o 
   1  -6   8      247.48      273.67     18.50 o 
   2  -6   8     1584.41     1749.17     59.40 o 
   3  -6   8     6279.78     6655.01    287.61 o 
   4  -6   8     1467.58     1574.64     84.10 o 
   5  -6   8     1264.24     1240.67     75.38 o 
   6  -6   8      326.91      306.99     40.44 o 
   7  -6   8       27.41       55.64     27.03 o 
  -5  -5   8      908.69      812.03     48.31 o 
  -4  -5   8     1071.61      979.44     53.27 o 
  -3  -5   8      147.29      109.84     18.83 o 
  -2  -5   8      361.18      363.14     29.58 o 
  -1  -5   8     1663.73     1637.86     75.90 o 
   0  -5   8     2421.79     2434.73     75.69 o 
   1  -5   8       55.49       52.19     18.04 o 
   2  -5   8      660.40      634.02     38.94 o 
   3  -5   8      187.60      217.46     19.37 o 
   4  -5   8      627.00      637.09     43.95 o 
   5  -5   8        3.40       25.71     19.43 o 
   6  -5   8        1.82        4.22     19.07 o 
   7  -5   8      195.73      185.53     32.47 o 
   8  -5   8        7.86       -4.10     19.43 o 
  -5  -4   8      128.47      123.84     19.55 o 
  -4  -4   8      296.14      287.30     24.75 o 
  -3  -4   8        6.32        4.22     10.86 o 
  -2  -4   8     3961.60     3629.26    143.62 o 
  -1  -4   8    10267.92     9918.66    364.11 o 
   0  -4   8     5766.87     5693.12    159.79 o 
   1  -4   8     2506.63     2448.41     74.52 o 
   2  -4   8     7914.62     7976.79    231.90 o 
   3  -4   8     6515.92     6552.34    182.10 o 
   4  -4   8      443.21      450.10     34.77 o 
   5  -4   8     3061.83     2904.30    137.34 o 
   6  -4   8       18.18       27.52     18.83 o 
   7  -4   8     2867.67     2960.22    146.47 o 
   8  -4   8      766.38      871.78     37.27 o 
  -5  -3   8      894.75      906.49     49.88 o 
  -4  -3   8      303.87      319.42     26.68 o 
  -3  -3   8     1516.02     1444.66     66.34 o 
  -2  -3   8     1217.49     1146.08     54.61 o 
  -1  -3   8      936.71      902.21     45.30 o 
   0  -3   8      987.50      985.27     47.72 o 
   1  -3   8     2133.35     2027.09     62.17 o 
   2  -3   8     1248.00     1286.09     54.13 o 
   3  -3   8       51.36       84.46     22.51 o 
   4  -3   8      740.63      717.15     44.93 o 
   5  -3   8       84.76       78.57     19.55 o 
   6  -3   8      344.91      350.46     19.33 o 
   7  -3   8        0.53        6.77      9.43 o 
   8  -3   8        3.85       -6.35     11.95 o 
   9  -3   8       29.54       36.50     13.35 o 
  -6  -2   8      328.58      393.42     31.39 o 
  -5  -2   8       11.30       19.31     10.86 o 
  -4  -2   8      619.36      670.64     39.24 o 
  -3  -2   8     2731.01     2714.24    110.81 o 
  -2  -2   8     5040.82     5279.22    199.57 o 
  -1  -2   8     4380.97     4567.64    172.95 o 
   0  -2   8     1194.68     1183.09     53.29 o 
   1  -2   8     4207.44     3838.95    108.42 o 
   2  -2   8     2414.14     2426.35     75.20 o 
   3  -2   8      813.82      813.51     30.12 o 
   4  -2   8     6237.63     6166.41    260.34 o 
   5  -2   8     5051.06     4882.99    136.14 o 
   6  -2   8     1882.63     1631.93     53.21 o 
   7  -2   8     4957.66     4970.22    142.19 o 
   8  -2   8      368.13      352.75     22.27 o 
   9  -2   8      694.11      896.78     39.39 o 
  -6  -1   8        3.51        6.40     11.59 o 
  -5  -1   8     1255.09     1288.74     62.70 o 
  -4  -1   8       67.80       75.56     14.97 o 
  -3  -1   8     3650.91     3834.73    149.77 o 
  -2  -1   8      296.62      324.02     24.02 o 
  -1  -1   8     2997.80     3115.62    121.17 o 
   0  -1   8      987.00      986.81     45.43 o 
   1  -1   8     4138.52     4037.18    112.45 o 
   2  -1   8     1323.69     1342.29     41.83 o 
   3  -1   8     1775.33     1719.07     41.39 o 
   4  -1   8      363.15      366.27     17.87 o 
   5  -1   8     1169.88     1077.17     37.88 o 
   6  -1   8      487.13      561.05     33.45 o 
   7  -1   8       89.38       97.09     11.86 o 
   8  -1   8       28.26       32.43     12.55 o 
   9  -1   8        2.95        8.71     12.54 o 
  -6   0   8        3.21        9.17     11.10 o 
  -5   0   8      460.83      436.81     30.79 o 
  -4   0   8      101.68      130.84     16.78 o 
  -3   0   8      353.11      377.27     26.92 o 
  -2   0   8     1561.89     1615.43     69.38 o 
  -1   0   8    12459.20    13233.81    475.96 o 
   0   0   8    29428.54    31214.18   1105.78 o 
   1   0   8    21403.83    22427.24    595.18 o 
   2   0   8     1450.96     1444.66     37.20 o 
   3   0   8      145.97      167.04     14.68 o 
   4   0   8     2501.20     2462.49     72.18 o 
   5   0   8      400.98      394.13     19.82 o 
   6   0   8     2016.39     1958.56     62.05 o 
   7   0   8      692.02      805.88     63.70 o 
   8   0   8     4935.62     5095.42    256.82 o 
   9   0   8     6298.81     7013.19    271.57 o 
  10   0   8      852.61      945.44     53.50 o 
  -6   1   8       89.13       92.82     16.54 o 
  -5   1   8      769.02      742.80     41.78 o 
  -4   1   8       57.20       52.74     12.79 o 
  -3   1   8     2142.18     2235.12     92.38 o 
  -2   1   8      438.52      408.59     26.56 o 
  -1   1   8     3410.79     3513.60     91.47 o 
   0   1   8       61.77       66.43      7.02 o 
   1   1   8     8049.56     8485.07    212.66 o 
   2   1   8      963.95     1021.55     25.55 o 
   3   1   8     1404.46     1323.05     32.32 o 
   4   1   8      208.32      182.17     12.65 o 
   5   1   8     1947.98     1834.20     57.18 o 
   6   1   8      225.45      250.77     16.80 o 
   7   1   8      486.61      446.27     23.53 o 
   8   1   8       71.55       90.78     13.94 o 
   9   1   8      168.48      174.32     18.19 o 
  10   1   8       31.56       38.02     17.86 o 
  -6   2   8      163.65      130.60     18.23 o 
  -5   2   8        2.43       12.07     10.62 o 
  -4   2   8      488.12      477.40     30.43 o 
  -3   2   8     3594.09     3773.88     99.62 o 
  -2   2   8     5038.72     5449.40    150.99 o 
  -1   2   8     2025.28     2318.21     62.60 o 
   0   2   8     1408.85     1646.89     45.69 o 
   1   2   8     3293.19     3121.31     81.31 o 
   2   2   8    15832.71    15989.13    337.19 o 
   3   2   8     9961.91     9994.78    213.44 o 
   4   2   8       13.33       20.05     10.14 o 
   5   2   8        0.23        4.29      7.07 o 
   6   2   8      816.96      804.97     31.89 o 
   7   2   8      205.41      152.46     18.35 o 
   8   2   8     4479.00     4540.79    282.07 o 
   9   2   8     1507.57     1503.84     71.29 o 
  10   2   8      976.96      968.49     55.56 o 
  -6   3   8      322.44      311.57     25.71 o 
  -5   3   8      751.97      720.57     40.82 o 
  -4   3   8      513.36      553.36     21.03 o 
  -3   3   8     1812.44     1825.31     52.16 o 
  -2   3   8       64.53       71.02      7.71 o 
  -1   3   8     2249.82     2344.62     63.72 o 
   0   3   8     2936.58     3264.24     85.84 o 
   1   3   8     6968.29     6981.84    176.59 o 
   2   3   8       11.77       17.24      6.15 o 
   3   3   8     6846.34     6594.17    142.43 o 
   4   3   8      353.58      327.62     17.17 o 
   5   3   8     1068.74     1057.42     69.96 o 
   6   3   8      122.88      122.71     13.08 o 
   7   3   8      880.14      818.88     33.20 o 
   8   3   8        4.23        7.17      9.15 o 
   9   3   8      791.05      693.54     42.75 o 
  10   3   8      126.77      127.94     23.05 o 
  -6   4   8       56.14       63.27      9.51 o 
  -5   4   8       53.10       37.44      7.70 o 
  -4   4   8      100.10      145.58     28.24 o 
  -3   4   8       71.21       64.34      8.03 o 
  -2   4   8     3116.43     3297.34    121.04 o 
  -1   4   8     8996.39     9578.35    335.76 o 
   0   4   8    14683.10    15630.56    543.51 o 
   1   4   8    18411.49    18889.64    655.53 o 
   2   4   8    15623.61    16073.05    423.47 o 
   3   4   8     1291.45     1230.03     61.70 o 
   4   4   8     2663.74     2676.50     78.26 o 
   5   4   8      425.82      443.63     21.24 o 
   6   4   8     2676.91     2565.12     77.63 o 
   7   4   8      941.98      959.02     36.62 o 
   8   4   8      122.72      153.79     15.25 o 
   9   4   8     1613.98     1530.19     71.66 o 
  10   4   8     5094.55     5176.68    200.96 o 
  -5   5   8       95.15       91.23     16.90 o 
  -4   5   8     1271.64     1350.66     56.42 o 
  -3   5   8     1095.71     1176.00     49.89 o 
  -2   5   8      956.04      997.16     42.76 o 
  -1   5   8     1756.29     1717.93     67.22 o 
   0   5   8      201.12      269.55     18.35 o 
   1   5   8      612.50      573.91     20.58 o 
   2   5   8     6209.19     6463.80    174.07 o 
   3   5   8     8244.71     8407.72    226.06 o 
   4   5   8        3.80       11.86      7.00 o 
   5   5   8     2561.75     2396.16    117.19 o 
   6   5   8       55.08       75.71     11.64 o 
   7   5   8      238.99      253.90     19.62 o 
   8   5   8       25.56       66.74     14.48 o 
   9   5   8       81.80       87.50     16.66 o 
  10   5   8      219.07      187.70     23.78 o 
  -5   6   8       80.84      127.82     14.97 o 
  -4   6   8      402.54      453.45     26.32 o 
  -3   6   8     1332.72     1422.80     59.69 o 
  -2   6   8     2351.23     2516.62     96.03 o 
  -1   6   8     1494.95     1656.60     66.23 o 
   0   6   8       20.38       12.43      7.60 o 
   1   6   8      560.63      597.68     67.50 o 
   2   6   8     4313.55     4393.87    166.63 o 
   3   6   8    10061.50    10395.57    277.46 o 
   4   6   8     6084.05     5961.41    242.25 o 
   5   6   8       11.02       28.30     19.73 o 
   6   6   8     3355.24     3516.33    103.69 o 
   7   6   8      313.03      322.93     25.35 o 
   8   6   8       49.64       53.23     14.00 o 
   9   6   8       47.29       30.78     12.55 o 
  10   6   8      671.30      617.01     39.85 o 
  -5   7   8        1.21       -5.67      8.69 o 
  -4   7   8      212.88      213.77     18.35 o 
  -3   7   8       10.97       12.31      8.93 o 
  -2   7   8     3314.71     3538.95    132.16 o 
  -1   7   8     2854.01     2901.50    109.62 o 
   0   7   8       29.42       45.42     14.54 o 
   1   7   8      138.24      114.19     13.04 o 
   2   7   8     1880.33     1922.99     76.78 o 
   3   7   8     1755.95     1744.54     72.18 o 
   4   7   8     2847.48     2696.06    106.50 o 
   5   7   8     2575.03     2423.16     98.47 o 
   6   7   8       86.42      104.65     16.05 o 
   7   7   8     2917.30     2707.69    110.21 o 
   8   7   8       48.14       49.12     14.97 o 
   9   7   8       19.28       30.17     13.40 o 
  -4   8   8       87.63       82.80     13.04 o 
  -3   8   8      182.42      247.93     19.92 o 
  -2   8   8      806.68      877.74     41.42 o 
  -1   8   8     2712.34     2661.88    102.34 o 
   0   8   8     6310.14     6278.61    160.05 o 
   1   8   8     6993.09     6548.65    235.63 o 
   2   8   8      844.37      774.70     38.17 o 
   3   8   8     2250.50     2228.81     89.62 o 
   4   8   8       29.75       24.14     10.74 o 
   5   8   8     1414.44     1405.72     63.56 o 
   6   8   8     1412.71     1422.81     65.49 o 
   7   8   8      447.68      523.86     34.05 o 
   8   8   8     3445.82     3341.32    133.35 o 
   9   8   8      343.42      336.32     28.13 o 
  -4   9   8       58.80       44.05     11.83 o 
  -3   9   8      100.51      129.39     15.57 o 
  -2   9   8      838.93      891.62     42.75 o 
  -1   9   8       54.33       58.66     11.35 o 
   0   9   8     3915.70     3947.83    147.24 o 
   1   9   8     1479.95     1388.84     59.45 o 
   2   9   8        7.58       -6.76      9.05 o 
   3   9   8      122.65      142.07     16.78 o 
   4   9   8     3032.52     3054.02    120.52 o 
   5   9   8      684.43      594.98     36.11 o 
   6   9   8     1094.85     1102.38     55.08 o 
   7   9   8      603.61      580.30     36.95 o 
   8   9   8      160.23      146.17     19.92 o 
   9   9   8      790.30      682.15     42.51 o 
  -3  10   8      797.62      884.54     44.68 o 
  -2  10   8      648.01      652.51     35.26 o 
  -1  10   8      218.64      192.17     17.50 o 
   0  10   8        8.60       12.19      8.69 o 
   1  10   8      595.49      591.06     32.48 o 
   2  10   8     1340.97     1282.28     57.39 o 
   3  10   8     2015.74     1997.45     83.53 o 
   4  10   8      394.86      384.16     27.65 o 
   5  10   8      747.66      741.47     42.27 o 
   6  10   8       25.43       28.85     13.40 o 
   7  10   8     1683.08     1780.45     80.36 o 
   8  10   8      827.07      815.73     46.73 o 
  -2  11   8        0.79        2.78     10.62 o 
  -1  11   8      834.01      840.38     42.27 o 
   0  11   8     1949.10     1848.27     76.63 o 
   1  11   8      251.78      211.99     13.57 o 
   2  11   8      803.91      843.05     42.63 o 
   3  11   8      172.83      222.94     21.12 o 
   4  11   8      413.40      434.50     30.54 o 
   5  11   8        9.41       18.59     14.72 o 
   6  11   8      680.30      637.68     40.93 o 
   7  11   8       21.52       15.21     13.52 o 
   0  12   8      838.02      821.90     42.27 o 
   1  12   8      831.02      779.52     40.94 o 
   2  12   8      493.14      517.82     33.20 o 
   3  12   8        4.37        1.33     10.38 o 
   4  12   8       35.50       69.16     15.57 o 
   5  12   8      110.89      103.56     17.74 o 
   6  12   8       15.86        2.41     12.31 o 
   3  13   8      175.66      176.11     21.12 o 
   1  -8   9      128.19      107.70     16.73 o 
   2  -8   9      572.71      680.22     57.89 o 
  -2  -7   9      162.80      129.27     25.47 o 
  -1  -7   9      308.78      352.88     45.15 o 
   0  -7   9      197.45      195.69     19.92 o 
   1  -7   9     3413.59     3427.42    105.85 o 
   2  -7   9     2738.97     2979.41     93.73 o 
   3  -7   9      240.17      240.94     29.57 o 
   4  -7   9      542.31      552.61     46.00 o 
   5  -7   9     1419.03     1395.34     83.36 o 
  -3  -6   9      234.01      241.78     29.82 o 
  -2  -6   9      969.84      932.13     54.47 o 
  -1  -6   9      144.15      145.61     14.58 o 
   0  -6   9     1185.94     1206.03     45.40 o 
   1  -6   9       18.54       34.63     10.74 o 
   2  -6   9      419.02      415.86     24.20 o 
   3  -6   9      278.31      258.45     27.52 o 
   4  -6   9      564.04      555.53     43.10 o 
   5  -6   9        0.21       29.81     19.91 o 
   6  -6   9       31.90        9.90     23.78 o 
  -3  -5   9        6.94       20.88     14.24 o 
  -2  -5   9       14.33       34.28     17.02 o 
  -1  -5   9       67.93      224.61     25.35 o 
   0  -5   9     2733.39     2663.43     82.41 o 
   1  -5   9     4090.01     3940.08    116.35 o 
   2  -5   9       12.63       18.71     14.54 o 
   3  -5   9     2553.24     2465.07    115.37 o 
   4  -5   9      907.90      924.05     57.37 o 
   5  -5   9        2.48       11.59     15.81 o 
   6  -5   9      689.85      705.79     53.85 o 
   7  -5   9     1708.99     1887.21    105.13 o 
  -4  -4   9      339.01      301.55     28.01 o 
  -3  -4   9      397.68      381.01     29.58 o 
  -2  -4   9      317.82      303.00     25.95 o 
  -1  -4   9     1257.63     1236.52     60.29 o 
   0  -4   9     2261.65     2254.59     70.41 o 
   1  -4   9      101.02      103.05     11.84 o 
   2  -4   9      532.01      569.81     34.71 o 
   3  -4   9       27.54       24.86     13.64 o 
   4  -4   9     1113.15     1085.15     61.37 o 
   5  -4   9       15.15       13.16     15.21 o 
   6  -4   9       57.95       41.52     22.81 o 
   7  -4   9       67.88       57.21     23.66 o 
   8  -4   9      143.99      123.12     28.49 o 
  -5  -3   9      180.33      224.03     25.23 o 
  -4  -3   9       32.65       40.79     14.48 o 
  -3  -3   9      326.31      276.09     25.11 o 
  -2  -3   9       55.02      106.21     16.66 o 
  -1  -3   9       64.20       69.40     13.88 o 
   0  -3   9      342.96      374.13     27.77 o 
   1  -3   9     1403.61     1277.94     43.23 o 
   2  -3   9    11150.16    11182.79    303.25 o 
   3  -3   9    16384.15    16477.36    668.30 o 
   4  -3   9     2454.06     2382.05    112.12 o 
   5  -3   9        7.52       -6.03     12.91 o 
   6  -3   9       43.98       43.69     19.67 o 
   7  -3   9     1173.64     1115.68     71.03 o 
   8  -3   9       87.27      135.66     28.24 o 
  -5  -2   9      616.58      618.56     40.69 o 
  -4  -2   9      126.52      142.55     20.04 o 
  -3  -2   9     2092.63     2114.37     91.51 o 
  -2  -2   9      511.60      506.27     32.12 o 
  -1  -2   9     1760.66     1766.24     76.15 o 
   0  -2   9      427.38      447.09     28.01 o 
   1  -2   9     2489.21     2361.99     70.58 o 
   2  -2   9     1795.50     1778.04     55.63 o 
   3  -2   9     1157.27     1074.33     56.06 o 
   4  -2   9     1200.79     1221.86     65.00 o 
   5  -2   9      116.72       96.32     19.92 o 
   6  -2   9      180.48      178.40     26.68 o 
   7  -2   9      129.20      129.07     28.79 o 
   8  -2   9       42.48       50.66     11.60 o 
   9  -2   9       46.40       40.23     12.70 o 
  -5  -1   9      508.73      481.60     34.53 o 
  -4  -1   9      936.98      907.51     49.16 o 
  -3  -1   9      126.29      116.96     17.14 o 
  -2  -1   9      583.99      611.23     35.26 o 
  -1  -1   9     2895.89     3004.36    118.83 o 
   0  -1   9     1569.38     1714.04     72.40 o 
   1  -1   9     2368.70     2347.70     69.32 o 
   2  -1   9     2690.99     2736.31     79.35 o 
   3  -1   9      177.17      210.76     21.00 o 
   4  -1   9     7858.33     7769.56    323.79 o 
   5  -1   9    10529.60    10220.71    294.49 o 
   6  -1   9      342.70      376.48     20.37 o 
   7  -1   9      107.44       71.73     14.66 o 
   8  -1   9       99.58      164.51     35.00 o 
   9  -1   9      293.08      386.96     24.91 o 
  -5   0   9      473.00      458.05     32.48 o 
  -4   0   9       59.41       75.07     15.69 o 
  -3   0   9     1588.98     1765.82     77.95 o 
  -2   0   9      250.42      281.03     22.69 o 
  -1   0   9     3354.62     3436.94    133.90 o 
   0   0   9      278.00      299.15     22.33 o 
   1   0   9     1866.04     1867.09     57.86 o 
   2   0   9      407.46      384.02     17.39 o 
   3   0   9     3396.71     3339.89    144.72 o 
   4   0   9      931.87      955.75     33.78 o 
   5   0   9     1328.47     1249.36     42.85 o 
   6   0   9      898.54      823.04     39.86 o 
   7   0   9        1.47       -0.38      8.40 o 
   8   0   9       26.75       42.41     11.34 o 
   9   0   9      204.16      241.95     20.99 o 
  -5   1   9      202.48      163.56     20.64 o 
  -4   1   9       38.54       37.29     13.28 o 
  -3   1   9       83.39      105.61     15.45 o 
  -2   1   9      637.42      655.71     36.11 o 
  -1   1   9       94.66       91.73     13.88 o 
   0   1   9     2372.60     2418.98     96.05 o 
   1   1   9    11449.54    11637.33    311.77 o 
   2   1   9     7259.36     7366.43    211.27 o 
   3   1   9    14670.09    15113.23    397.89 o 
   4   1   9    18134.52    18320.50    484.07 o 
   5   1   9     5094.64     4876.87    150.99 o 
   6   1   9      405.98      443.31     22.09 o 
   7   1   9     2233.29     2357.53    133.43 o 
   8   1   9      552.71      476.14     26.01 o 
   9   1   9      772.11      740.79     57.96 o 
  10   1   9        1.44        4.47     13.52 o 
  -5   2   9      486.03      431.86     31.75 o 
  -4   2   9      406.83      454.05     31.63 o 
  -3   2   9      878.83      983.01     49.28 o 
  -2   2   9      211.84      220.30     19.56 o 
  -1   2   9     4845.60     4949.41    127.55 o 
   0   2   9        0.56        6.80     12.31 o 
   1   2   9     4725.58     4801.85    104.40 o 
   2   2   9      125.68      137.84      7.97 o 
   3   2   9     1023.71     1030.28     34.30 o 
   4   2   9        3.44       23.19      8.32 o 
   5   2   9     6318.42     6063.93    198.23 o 
   6   2   9      999.18      994.44     37.04 o 
   7   2   9      375.76      321.14     19.81 o 
   8   2   9      111.00      108.34     13.98 o 
   9   2   9       39.05       53.78     13.90 o 
  10   2   9       19.56       48.88     19.07 o 
  -5   3   9     1061.80      855.02     47.23 o 
  -4   3   9     1723.10     1685.13     76.38 o 
  -3   3   9       36.33        6.88     10.02 o 
  -2   3   9      211.53      304.58     14.24 o 
  -1   3   9     2206.28     2464.09     67.18 o 
   1   3   9     2256.85     2389.39     64.50 o 
   2   3   9        4.73        0.38      4.23 o 
   3   3   9     1113.66     1064.30     35.20 o 
   4   3   9      619.94      605.48     24.94 o 
   5   3   9     4499.86     4407.13    240.98 o 
   6   3   9    11488.42    11166.01    300.28 o 
   7   3   9     1565.37     1555.56     52.77 o 
   8   3   9     1084.32     1023.81     39.66 o 
   9   3   9     1762.60     1815.95     79.46 o 
  10   3   9      109.02      100.66     20.52 o 
  -5   4   9      117.32      102.11     17.38 o 
  -4   4   9      157.94      160.85     11.97 o 
  -3   4   9      656.04      650.96     24.17 o 
  -2   4   9     1083.15     1148.16     36.12 o 
  -1   4   9      698.73      666.75     23.56 o 
   0   4   9     1714.19     1898.34     73.38 o 
   1   4   9     7658.79     7898.07    210.72 o 
   2   4   9      208.26      213.81     13.76 o 
   3   4   9     1620.13     1535.51     47.61 o 
   4   4   9      664.83      697.03     27.51 o 
   5   4   9     1552.04     1523.55    103.77 o 
   6   4   9        3.37        3.04      8.82 o 
   7   4   9     2725.35     2559.21     78.86 o 
   8   4   9      113.87      124.87     13.88 o 
   9   4   9      128.41      103.56     17.74 o 
  10   4   9       61.32       78.09     18.71 o 
  -5   5   9      677.05      715.50     28.20 o 
  -4   5   9        3.98       22.67      7.36 o 
  -3   5   9      434.92      497.41     27.04 o 
  -2   5   9      666.76      738.31     34.66 o 
  -1   5   9       20.77       14.24      7.36 o 
   0   5   9     1570.83     1703.28     67.57 o 
   1   5   9     5640.04     5687.20    153.54 o 
   2   5   9    14403.58    14406.34    537.37 o 
   3   5   9     8509.60     8637.31    232.06 o 
   4   5   9     2743.49     2633.18     79.26 o 
   5   5   9     2615.58     2485.01    110.58 o 
   6   5   9     1224.55     1206.05     44.10 o 
   7   5   9      280.22      331.38     22.27 o 
   8   5   9     2143.75     2210.91     70.80 o 
   9   5   9       13.68       29.81     13.03 o 
  10   5   9     1535.44     1567.51     74.79 o 
  -4   6   9      217.89      211.00     18.95 o 
  -3   6   9       88.18       86.18     12.91 o 
  -2   6   9      125.14      144.60     14.00 o 
  -1   6   9      492.01      452.78     25.36 o 
   0   6   9     2368.35     2597.17     69.96 o 
   1   6   9     1065.80     1030.44     38.84 o 
   2   6   9     2053.59     2220.27     64.74 o 
   3   6   9     7934.23     8106.94    218.93 o 
   4   6   9      354.26      312.52     18.16 o 
   5   6   9       96.94       88.76     17.56 o 
   6   6   9     1319.34     1365.19     47.24 o 
   7   6   9     2547.24     2533.47     78.52 o 
   8   6   9        5.02        4.47     10.74 o 
   9   6   9      731.06      613.31     38.28 o 
  -4   7   9      453.81      459.73     28.85 o 
  -3   7   9      669.59      697.21     35.86 o 
  -2   7   9       66.72       68.07     11.71 o 
  -1   7   9     1708.51     1904.67     76.14 o 
   0   7   9     1910.77     1991.44     78.94 o 
   1   7   9     2057.87     2062.19     81.38 o 
   2   7   9      237.57      299.37     21.37 o 
   3   7   9      585.98      634.80     34.54 o 
   4   7   9     4210.24     4241.74    160.65 o 
   5   7   9     2154.70     2089.47     87.91 o 
   6   7   9      159.36      165.73     19.92 o 
   7   7   9     1113.41     1120.28     55.45 o 
   8   7   9      540.08      580.51     36.70 o 
   9   7   9      340.48      335.60     28.25 o 
  -3   8   9       79.26       71.09     12.91 o 
  -2   8   9      665.84      696.13     35.74 o 
  -1   8   9      200.06      218.72     18.11 o 
   0   8   9       48.10       45.74     11.10 o 
   1   8   9      171.59      185.41     17.38 o 
   2   8   9     6468.65     6467.98    234.61 o 
   3   8   9     2189.10     2126.40     86.82 o 
   4   8   9      189.56      220.78     21.37 o 
   5   8   9     1457.83     1280.04     60.30 o 
   6   8   9       89.95      102.11     17.02 o 
   7   8   9      125.15      143.88     19.43 o 
   8   8   9      577.72      573.88     36.83 o 
   9   8   9      303.43      259.54     24.99 o 
  -3   9   9        4.59       -2.90      8.81 o 
  -2   9   9      222.73      232.97     19.55 o 
  -1   9   9      185.49      188.30     17.14 o 
   0   9   9      188.86      183.35     17.14 o 
   1   9   9     1612.59     1614.42     68.16 o 
   2   9   9     4280.75     3989.67    150.55 o 
   3   9   9     4264.31     4292.83    162.42 o 
   4   9   9     2296.73     2253.80     94.07 o 
   5   9   9      104.27       76.89     15.81 o 
   6   9   9      106.65      118.28     18.23 o 
   7   9   9        0.17       -9.29     10.98 o 
   8   9   9       29.34       39.71     14.00 o 
  -2  10   9      471.54      505.86     30.67 o 
  -1  10   9      136.89      147.01     16.29 o 
   0  10   9      199.46      219.57     18.71 o 
   1  10   9       99.54       75.56     13.16 o 
   2  10   9      224.56      185.65     18.83 o 
   3  10   9      272.35      330.16     26.07 o 
   4  10   9     5000.42     5050.62    191.08 o 
   5  10   9     2107.96     1880.14     83.41 o 
   6  10   9        4.39       30.05     13.64 o 
   7  10   9      120.88      162.70     21.36 o 
   8  10   9      229.84      214.74     23.90 o 
  -1  11   9       28.23       38.38     11.59 o 
   0  11   9      788.96      764.52     40.21 o 
   1  11   9      517.16      482.87     21.20 o 
   2  11   9       41.68       37.05     11.71 o 
   3  11   9      141.06      158.48     19.07 o 
   4  11   9      624.49      636.69     38.88 o 
   5  11   9     1594.84     1720.03     78.90 o 
   6  11   9      753.45      762.93     45.52 o 
   7  11   9        1.56        0.84     12.91 o 
   1  12   9      420.79      377.39     27.16 o 
   2  12   9        1.10       -0.97     10.38 o 
   3  12   9      519.97      534.97     34.41 o 
   4  12   9      776.62      749.65     44.08 o 
   5  12   9        3.89       26.19     14.00 o 
   1  -7  10       74.61       65.74     14.64 o 
   2  -7  10      748.09      781.51     51.20 o 
  -1  -6  10      286.75      331.03     21.23 o 
   0  -6  10       87.95      111.62     14.15 o 
   1  -6  10      167.28      162.03     16.40 o 
   2  -6  10       82.38       89.68     18.59 o 
   3  -6  10       25.90       23.05     16.05 o 
   4  -6  10     1371.81     1366.33     77.92 o 
   5  -6  10     3432.18     3245.16    156.55 o 
  -2  -5  10      354.80      350.69     31.63 o 
  -1  -5  10      203.90      179.73     24.26 o 
   0  -5  10     1092.49     1103.49     41.76 o 
   1  -5  10       66.45       56.55     11.61 o 
   2  -5  10      528.23      489.47     34.77 o 
   3  -5  10       57.32       55.40     15.57 o 
   4  -5  10      744.62      789.02     51.56 o 
   5  -5  10       53.69       61.67     23.29 o 
   6  -5  10      104.79      113.70     26.67 o 
  -3  -4  10      513.68      449.01     34.41 o 
  -2  -4  10      726.75      659.07     42.26 o 
  -1  -4  10      968.96      936.27     51.09 o 
   0  -4  10       82.12       94.36     11.99 o 
   1  -4  10     1384.88     1408.87     48.99 o 
   2  -4  10      865.42      813.64     46.98 o 
   3  -4  10      124.08      134.10     19.55 o 
   4  -4  10      214.63      226.93     26.56 o 
   5  -4  10     1245.74     1116.22     66.68 o 
   6  -4  10      508.87      538.96     46.00 o 
   7  -4  10     2762.44     2786.73    140.39 o 
  -3  -3  10      696.66      671.01     41.90 o 
  -2  -3  10      446.34      415.91     30.91 o 
  -1  -3  10     1305.97     1281.46     61.37 o 
   0  -3  10     1136.95     1162.71     41.14 o 
   1  -3  10      272.41      226.50     15.53 o 
   2  -3  10     1105.21     1064.13     56.29 o 
   3  -3  10      809.74      772.08     46.25 o 
   4  -3  10      772.45      688.36     44.68 o 
   5  -3  10      133.95      129.27     22.69 o 
   6  -3  10      391.24      386.92     38.51 o 
   7  -3  10       29.88        9.05     20.28 o 
   8  -3  10      147.54      153.05     29.45 o 
  -4  -2  10     1816.71     1902.09     87.97 o 
  -3  -2  10      895.63      941.40     51.45 o 
  -2  -2  10      475.45      465.67     32.24 o 
  -1  -2  10       12.15       31.38     13.03 o 
   0  -2  10      560.62      537.20     32.84 o 
   1  -2  10      603.16      584.55     24.44 o 
   2  -2  10     1813.30     1731.71     81.96 o 
   3  -2  10     4700.54     4658.47    199.82 o 
   4  -2  10     2439.31     2356.25    110.66 o 
   5  -2  10     1935.36     1756.64     89.81 o 
   6  -2  10     4326.28     3738.54    172.93 o 
   7  -2  10     4726.93     4360.21    200.70 o 
   8  -2  10       16.50       38.50     21.12 o 
  -4  -1  10        0.06       -4.59     12.55 o 
  -3  -1  10      920.73      895.41     49.40 o 
  -2  -1  10       81.53       72.66     15.57 o 
  -1  -1  10     1323.71     1378.22     63.07 o 
   0  -1  10      548.93      544.57     31.64 o 
   1  -1  10     2483.64     2358.60     70.65 o 
   2  -1  10     1339.06     1319.27     64.77 o 
   3  -1  10      542.06      542.04     35.26 o 
   4  -1  10      941.70      929.59     52.91 o 
   5  -1  10      325.42      312.31     30.06 o 
   6  -1  10      238.31      218.25     28.85 o 
   7  -1  10      466.52      449.97     42.14 o 
   8  -1  10      572.12      583.93     29.48 o 
   9  -1  10        0.97       -0.61     10.63 o 
  -4   0  10        5.58       25.47     14.24 o 
  -3   0  10      952.99      889.16     49.16 o 
  -2   0  10     2211.28     2490.53    103.98 o 
  -1   0  10      889.67      808.75     42.15 o 
   0   0  10      123.26       85.82     12.92 o 
   1   0  10      310.87      348.09     17.20 o 
   2   0  10     4620.27     4600.56    128.72 o 
   3   0  10     3935.18     3834.63    165.46 o 
   4   0  10        0.13        0.48     11.47 o 
   5   0  10     1005.67      959.84     56.41 o 
   6   0  10       33.76       62.46     10.32 o 
   7   0  10      362.60      437.35     46.66 o 
   8   0  10     2537.98     2604.83     82.67 o 
   9   0  10     2496.10     2649.24     85.52 o 
  -4   1  10        5.99       -4.22     12.31 o 
  -3   1  10     1349.27     1449.90     68.86 o 
  -2   1  10        0.39        2.05     10.38 o 
  -1   1  10     1627.91     1650.69     72.03 o 
   0   1  10       35.16       24.50     10.50 o 
   1   1  10     2748.07     2764.61     90.93 o 
   2   1  10      361.46      330.24     16.12 o 
   3   1  10     5140.70     5146.45    216.84 o 
   4   1  10     1073.05     1097.09     45.18 o 
   5   1  10      186.64      188.46     15.07 o 
   6   1  10      447.35      438.93     57.47 o 
   7   1  10      713.35      633.42     36.77 o 
   8   1  10       47.52       49.28     12.64 o 
   9   1  10      418.01      416.78     25.37 o 
  -4   2  10     1682.66     1678.68     78.54 o 
  -3   2  10     1400.51     1480.17     69.71 o 
  -2   2  10      587.44      668.09     38.88 o 
  -1   2  10       63.37       56.61     13.16 o 
   0   2  10      225.56      227.06     19.19 o 
   1   2  10      367.39      359.91     16.44 o 
   2   2  10       12.82       22.53      5.37 o 
   3   2  10     2232.07     2371.26     69.24 o 
   4   2  10    12166.64    12179.00    326.27 o 
   5   2  10    10964.96    11037.68    381.31 o 
   6   2  10     1479.77     1386.71     47.71 o 
   7   2  10      376.56      319.60     19.89 o 
   8   2  10     1866.01     1741.41     59.59 o 
   9   2  10      241.13      247.11     20.45 o 
  -4   3  10      205.33      250.95     25.47 o 
  -3   3  10     1062.66     1072.60     55.20 o 
  -2   3  10       83.48       89.07     15.09 o 
  -1   3  10     1579.02     1652.31     72.03 o 
   0   3  10       55.10       95.98      8.69 o 
   1   3  10     1412.55     1459.81     35.80 o 
   2   3  10      240.25      252.66     10.51 o 
   3   3  10     3548.76     3593.84    101.19 o 
   4   3  10        0.55       15.72      8.49 o 
   5   3  10     5017.71     4976.17    186.89 o 
   6   3  10      964.36      953.81     49.95 o 
   7   3  10       18.24       24.82      9.36 o 
   8   3  10       49.68       47.31     11.88 o 
   9   3  10      794.65      791.23     35.87 o 
  -4   4  10      308.69      273.18     26.80 o 
  -3   4  10      660.72      605.32     38.64 o 
  -2   4  10     1040.69      898.38     30.66 o 
  -1   4  10     1319.25     1345.25     48.81 o 
   0   4  10       89.58       76.13      7.92 o 
   1   4  10      631.92      730.68     20.79 o 
   2   4  10     1510.00     1600.07     38.92 o 
   3   4  10     4603.34     4855.32    133.92 o 
   4   4  10     1742.78     1907.39    100.33 o 
   5   4  10        1.52        5.98      9.19 o 
   6   4  10     4147.75     4217.77    315.58 o 
   7   4  10     2249.51     2428.06    251.01 o 
   8   4  10      266.42      283.19     19.12 o 
   9   4  10       84.41      107.48     14.27 o 
  -4   5  10      307.87      363.35     32.35 o 
  -3   5  10      251.00      273.92     15.97 o 
  -2   5  10      530.28      609.77     24.37 o 
  -1   5  10     1118.54     1090.12     46.99 o 
   0   5  10      214.22      299.12     19.80 o 
   1   5  10     2612.31     2683.05     76.27 o 
   2   5  10       12.17       14.11     11.83 o 
   3   5  10      510.03      497.30     21.15 o 
   4   5  10     1900.46     2017.06     62.48 o 
   5   5  10     5246.45     5013.80    141.39 o 
   6   5  10      355.91      316.41     20.36 o 
   7   5  10     1732.67     1645.69     55.85 o 
   8   5  10      116.69      112.13     13.34 o 
   9   5  10       58.97       78.93     16.29 o 
  -4   6  10     1484.96     1648.85    104.38 o 
  -3   6  10      326.05      293.34     21.25 o 
  -2   6  10       48.46       61.31     11.95 o 
  -1   6  10        1.05       -0.12      8.09 o 
   0   6  10      197.51      171.04     16.05 o 
   1   6  10      462.58      436.36     17.95 o 
   2   6  10      383.23      440.18     26.32 o 
   3   6  10     1588.96     1716.06     53.38 o 
   4   6  10     2736.26     2688.36     80.37 o 
   5   6  10     8290.45     8037.05    219.80 o 
   6   6  10     5791.82     5796.00    178.45 o 
   7   6  10     1425.80     1333.08     47.91 o 
   8   6  10      519.52      594.65     28.30 o 
   9   6  10       13.86       17.26     12.79 o 
  -3   7  10       25.28       42.00     11.95 o 
  -2   7  10     1036.22     1157.59     52.42 o 
  -1   7  10      219.07      222.95     18.83 o 
   0   7  10     1246.80     1420.16     60.29 o 
   1   7  10      915.15      806.22     39.01 o 
   2   7  10      318.18      352.75     24.02 o 
   3   7  10      817.76      916.92     43.48 o 
   4   7  10       99.26       93.30     15.45 o 
   5   7  10      219.06      178.41     20.88 o 
   6   7  10     2975.35     3004.80    121.46 o 
   7   7  10     3274.16     3300.20    132.37 o 
   8   7  10      462.51      433.30     31.63 o 
   9   7  10       89.97      104.04     18.35 o 
  -3   8  10     1016.15     1128.88     52.90 o 
  -2   8  10     1093.32     1126.57     52.30 o 
  -1   8  10      267.32      200.14     17.99 o 
   0   8  10        7.69        2.53      9.53 o 
   1   8  10      233.13      235.51     19.92 o 
   2   8  10      434.99      474.48     28.73 o 
   3   8  10     1419.62     1430.05     63.68 o 
   4   8  10      152.16      159.69     19.07 o 
   5   8  10        3.73      -15.39     10.26 o 
   6   8  10      239.13      237.80     24.87 o 
   7   8  10     2417.87     2618.80    109.54 o 
   8   8  10     1842.22     1878.02     84.35 o 
  -2   9  10      122.30      133.98     16.42 o 
  -1   9  10        7.29       14.12     10.50 o 
   0   9  10      704.58      703.15     36.83 o 
   1   9  10       69.08       53.23     11.95 o 
   2   9  10     2064.43     2111.66     86.68 o 
   3   9  10     1938.08     1843.48     78.93 o 
   4   9  10        6.90        7.24     10.62 o 
   5   9  10        7.79       20.76     12.79 o 
   6   9  10     1326.11     1374.59     66.69 o 
   7   9  10      711.57      622.11     40.33 o 
   8   9  10      491.27      471.57     34.53 o 
  -1  10  10      231.82      231.64     20.40 o 
   0  10  10      265.65      228.75     19.68 o 
   1  10  10        4.15       16.78     10.02 o 
   2  10  10        4.32        1.45      9.41 o 
   3  10  10      510.47      525.32     33.56 o 
   4  10  10     1172.02     1209.78     59.31 o 
   5  10  10     1177.32     1091.27     56.77 o 
   6  10  10      908.70      902.63     51.21 o 
   7  10  10      415.83      427.49     33.44 o 
   0  11  10      178.38      169.83     18.47 o 
   1  11  10      134.51      149.19     17.74 o 
   2  11  10      886.16      892.10     46.13 o 
   3  11  10       35.38       35.85     13.03 o 
   4  11  10     1040.40     1155.02     58.34 o 
   6  11  10        9.63        6.03     13.64 o 
   3  12  10      122.23      110.44     17.74 o 
   4  12  10       96.15      102.83     18.10 o 
   0  -5  11      285.84      267.63     19.92 o 
   1  -5  11      283.37      274.26     20.18 o 
   2  -5  11       76.88       92.94     18.47 o 
   3  -5  11      721.11      746.97     48.30 o 
   4  -5  11        6.88       20.64     15.69 o 
   5  -5  11     1080.41     1059.24     66.91 o 
  -1  -4  11      553.08      584.00     39.96 o 
   0  -4  11      920.88      845.07     35.04 o 
   1  -4  11      190.36      190.35     24.93 o 
   2  -4  11      713.84      672.84     42.51 o 
   3  -4  11      145.26      162.34     21.73 o 
   4  -4  11      860.21      858.52     53.86 o 
   5  -4  11        0.15       -0.97     15.33 o 
   6  -4  11      169.58      179.00     28.73 o 
  -2  -3  11       32.54       23.41     14.60 o 
  -1  -3  11      617.12      555.66     37.91 o 
   0  -3  11      715.70      674.64     29.24 o 
   1  -3  11      576.20      565.12     25.91 o 
   2  -3  11      540.65      527.51     35.50 o 
   3  -3  11      209.84      201.58     22.81 o 
   4  -3  11      922.28      834.79     51.69 o 
   5  -3  11     2709.56     2535.63    123.35 o 
   6  -3  11      129.00      105.01     24.02 o 
   7  -3  11      305.11      307.58     37.06 o 
  -3  -2  11      241.27      248.78     26.92 o 
  -2  -2  11      166.91      197.83     23.18 o 
  -1  -2  11      863.07      861.19     47.70 o 
   0  -2  11      678.89      683.70     28.55 o 
   1  -2  11      381.94      348.17     24.63 o 
   2  -2  11      728.10      626.14     38.52 o 
   3  -2  11      860.46      814.01     47.10 o 
   4  -2  11      951.94      950.90     55.32 o 
   5  -2  11       73.11       93.54     19.79 o 
   6  -2  11      655.31      598.91     46.97 o 
   7  -2  11        7.52       10.50     18.47 o 
  -3  -1  11     1607.08     1636.61     78.30 o 
  -2  -1  11     2241.81     2354.82    102.15 o 
  -1  -1  11     2053.91     2120.13     91.39 o 
   0  -1  11      677.75      689.02     39.00 o 
   1  -1  11        0.22        7.49      6.10 o 
   2  -1  11       11.83        5.31      9.05 o 
   3  -1  11        0.38        1.57      7.84 o 
   4  -1  11      160.39      155.95     20.40 o 
   5  -1  11       15.79       27.64     15.33 o 
   6  -1  11     2715.63     2400.70    119.49 o 
   7  -1  11     5338.13     4719.70    215.07 o 
   8  -1  11     1131.23     1033.93     68.49 o 
  -3   0  11      768.85      750.98     45.77 o 
  -2   0  11       37.54       40.91     15.09 o 
  -1   0  11     1368.62     1517.97     69.83 o 
   0   0  11      288.86      285.74     24.26 o 
   1   0  11     2001.12     1934.95     59.95 o 
   2   0  11      249.40      210.16     19.92 o 
   3   0  11      568.34      554.35     35.62 o 
   4   0  11      745.67      701.04     43.48 o 
   5   0  11     1459.80     1305.24     71.05 o 
   6   0  11      625.00      547.23     43.23 o 
   7   0  11      384.09      356.86     37.91 o 
   8   0  11      476.44      489.56     45.76 o 
  -3   1  11      231.39      282.22     27.64 o 
  -2   1  11      287.96      264.73     25.59 o 
  -1   1  11      573.56      485.99     33.20 o 
   0   1  11     2468.20     2318.58     95.66 o 
   1   1  11     1387.95     1212.23     40.42 o 
   2   1  11      116.72      100.66     14.12 o 
   3   1  11      142.08      175.87     19.07 o 
   4   1  11      238.21      242.27     23.90 o 
   5   1  11      384.41      345.04     30.91 o 
   6   1  11     2473.61     2167.78    108.35 o 
   7   1  11      446.18      368.84     21.91 o 
   8   1  11      820.55      860.39     36.58 o 
   9   1  11     2106.07     2198.98     72.76 o 
  -3   2  11      309.81      350.20     30.66 o 
  -2   2  11      322.21      392.94     30.78 o 
  -1   2  11     1024.59     1096.76     54.60 o 
   0   2  11       10.84       14.97     10.98 o 
   1   2  11     2711.08     2695.35     79.01 o 
   2   2  11      192.60      132.42     15.81 o 
   3   2  11     1991.77     1958.57     90.80 o 
   4   2  11       94.92      101.51     16.66 o 
   5   2  11      495.49      500.91     24.04 o 
   6   2  11       60.34       51.88     10.78 o 
   7   2  11     1747.32     1650.35     65.14 o 
   8   2  11      495.56      434.42     24.57 o 
   9   2  11       73.02       84.05     13.81 o 
  -3   3  11     2549.84     2705.19    115.96 o 
  -2   3  11     3823.82     4245.91    168.01 o 
  -1   3  11     3048.97     3200.14    128.48 o 
   0   3  11      407.44      429.32     28.37 o 
   1   3  11       82.60       95.67      9.81 o 
   2   3  11      225.66      216.08     18.71 o 
   3   3  11      230.36      217.74     13.64 o 
   4   3  11      488.80      545.21     24.03 o 
   5   3  11      541.20      548.12     26.87 o 
   6   3  11     1074.07     1067.03    101.83 o 
   7   3  11     2092.65     2007.81     65.57 o 
   8   3  11     4704.33     4461.68    130.55 o 
   9   3  11     1694.63     1554.35     55.67 o 
  -3   4  11      197.69      206.77     26.56 o 
  -2   4  11        1.55       -9.29     12.91 o 
  -1   4  11      266.95      236.72     23.54 o 
   0   4  11      893.93     1049.32     51.57 o 
   1   4  11     2357.34     2361.72     55.44 o 
   2   4  11       23.89       44.14     11.59 o 
   3   4  11     2750.81     2769.95     82.20 o 
   4   4  11      172.84      138.45     12.54 o 
   5   4  11     1668.16     1646.21     54.27 o 
   6   4  11       33.78       46.55     10.55 o 
   7   4  11      395.37      360.62     21.79 o 
   8   4  11       25.21       52.50     13.52 o 
   9   4  11     1888.64     1859.48     63.59 o 
  -3   5  11      465.17      652.06     44.55 o 
  -2   5  11       13.09       56.97     18.34 o 
  -1   5  11     1754.15     1812.13     54.74 o 
   0   5  11     1769.22     1805.37     53.89 o 
   1   5  11     2480.19     2327.97     55.18 o 
   2   5  11      244.35      204.19     12.76 o 
   3   5  11        1.78        4.75      7.00 o 
   4   5  11     1287.51     1446.54     64.82 o 
   5   5  11     1064.00     1047.55     39.13 o 
   6   5  11        4.51        9.66     12.19 o 
   7   5  11       11.80       10.73      9.25 o 
   8   5  11       51.62       57.33     11.98 o 
   9   5  11      394.48      415.88     33.32 o 
  -3   6  11      437.30      612.56     46.72 o 
  -2   6  11       40.60       71.87     23.17 o 
  -1   6  11       43.08       43.57     11.95 o 
   0   6  11      282.44      376.75     23.90 o 
   1   6  11      386.53      375.58     17.00 o 
   2   6  11     1441.39     1451.15     45.83 o 
   3   6  11     1061.02      987.86     34.82 o 
   4   6  11      371.92      474.45     23.34 o 
   5   6  11     2989.57     2776.37     84.54 o 
   6   6  11      275.68      252.67     27.64 o 
   7   6  11       87.73       87.16     13.12 o 
   8   6  11      292.59      305.17     20.62 o 
   9   6  11      603.62      607.64     43.53 o 
  -2   7  11     1275.16     1456.96     63.78 o 
  -1   7  11     1970.50     2207.51     88.47 o 
   0   7  11      935.44     1013.07     47.59 o 
   1   7  11       25.22       24.14      9.41 o 
   2   7  11      386.16      525.76     30.18 o 
   3   7  11      580.75      608.08     34.29 o 
   4   7  11        0.51        5.07     10.02 o 
   5   7  11      346.02      362.53     28.13 o 
   6   7  11     1836.55     1971.01     86.66 o 
   7   7  11     1335.97     1314.90     64.15 o 
   8   7  11      519.64      507.69     35.01 o 
  -2   8  11      499.12      571.54     33.68 o 
  -1   8  11      545.42      571.08     32.96 o 
   0   8  11        0.34       35.00     11.83 o 
   1   8  11       16.44       27.40     10.62 o 
   2   8  11      456.73      492.83     29.82 o 
   3   8  11      468.55      438.38     28.98 o 
   4   8  11     1621.53     1706.19     76.25 o 
   5   8  11      906.81      793.48     44.93 o 
   6   8  11      340.64      416.12     31.75 o 
   7   8  11     1631.96     1637.90     76.25 o 
   8   8  11      202.28      178.40     22.57 o 
  -1   9  11       66.35       46.11     12.43 o 
   0   9  11      842.10      866.59     43.84 o 
   1   9  11     1403.38     1361.10     61.13 o 
   2   9  11      297.73      278.97     23.66 o 
   3   9  11       24.42       30.17     12.31 o 
   4   9  11      324.99      346.95     27.64 o 
   5   9  11      798.21      800.53     46.01 o 
   6   9  11      400.35      436.18     33.68 o 
   7   9  11        8.06       38.50     16.41 o 
   0  10  11      280.84      272.33     22.81 o 
   1  10  11       72.43       59.99      9.73 o 
   2  10  11      105.83      130.35     17.14 o 
   3  10  11       10.62       12.79     11.47 o 
   4  10  11      191.97      216.18     23.18 o 
   5  10  11        0.82       -0.60     14.48 o 
   6  10  11     1779.10     1887.79     86.89 o 
   2  11  11      135.37      150.51     19.92 o 
   3  11  11      236.73      227.30     22.93 o 
   4  11  11      103.42       80.99     17.50 o 
   5  11  11      121.11      120.46     21.97 o 
   1  -4  12     1734.11     1604.09     81.56 o 
   2  -4  12      459.54      446.81     34.89 o 
   3  -4  12       16.54       21.00     14.36 o 
   4  -4  12       10.85        6.16     14.00 o 
   0  -3  12      764.09      740.23     32.32 o 
   1  -3  12      205.76      248.17     24.87 o 
   2  -3  12      522.64      594.62     39.96 o 
   3  -3  12       41.81       43.09     15.45 o 
   4  -3  12      758.68      718.85     48.18 o 
   5  -3  12       22.07        6.40     15.33 o 
  -1  -2  12      383.57      401.16     31.51 o 
   0  -2  12        8.88       27.86      9.88 o 
   1  -2  12      143.92      128.43     18.47 o 
   2  -2  12     1163.58      974.57     54.60 o 
   3  -2  12     1790.30     1690.47     84.60 o 
   4  -2  12      324.70      296.00     29.21 o 
   5  -2  12      123.08       98.37     20.76 o 
   6  -2  12        9.19      -12.43     15.09 o 
  -2  -1  12       29.17       26.67     14.48 o 
  -1  -1  12      556.50      562.03     38.03 o 
   0  -1  12      128.58      120.10     12.97 o 
   1  -1  12      854.64      824.96     47.46 o 
   2  -1  12      562.75      538.99     36.10 o 
   3  -1  12      958.93      910.31     52.18 o 
   4  -1  12      859.27      887.77     53.02 o 
   5  -1  12       61.89       80.26     18.95 o 
   6  -1  12      412.72      384.99     37.18 o 
   7  -1  12      122.09      101.03     24.50 o 
  -2   0  12      235.24      232.73     24.99 o 
  -1   0  12     1398.36     1408.80     68.02 o 
   0   0  12     3353.51     3404.46    136.12 o 
   1   0  12     3312.50     3248.10    143.51 o 
   2   0  12     1786.92     1665.92     80.73 o 
   3   0  12      551.67      553.72     36.95 o 
   4   0  12      245.84      249.75     25.71 o 
   5   0  12      406.52      412.52     35.01 o 
   6   0  12        7.86       16.17     16.17 o 
   7   0  12      814.78      723.23     54.10 o 
  -2   1  12       43.26       31.14     16.05 o 
  -1   1  12      814.11      853.30     47.34 o 
   0   1  12       26.14       44.29     15.09 o 
   1   1  12      510.22      495.99     33.20 o 
   2   1  12       20.72        5.43     10.26 o 
   3   1  12     1762.67     1735.42     83.88 o 
   4   1  12      688.71      677.80     43.23 o 
   5   1  12     1145.33     1124.74     64.02 o 
   6   1  12      320.85      271.01     31.15 o 
   7   1  12       63.70       84.00     23.17 o 
   8   1  12      257.10      255.30     34.40 o 
  -2   2  12      452.45      520.34     37.30 o 
  -1   2  12      468.28      592.07     37.43 o 
   0   2  12      112.10      181.77     21.24 o 
   1   2  12      440.49      338.77     26.08 o 
   2   2  12     1639.66     1408.25     69.00 o 
   3   2  12     2313.46     2064.15     96.37 o 
   4   2  12     1473.78     1413.37     72.50 o 
   5   2  12      165.52      125.05     21.00 o 
   6   2  12      618.10      561.83     43.59 o 
   7   2  12      832.77      803.70     61.29 o 
   8   2  12       42.00       42.60     14.48 o 
  -2   3  12      144.46      205.19     24.50 o 
  -1   3  12     1082.76     1207.87     61.12 o 
   0   3  12       60.48       41.40     14.48 o 
   1   3  12      854.60      773.05     43.12 o 
   2   3  12        9.91        6.28     10.98 o 
   3   3  12      958.84      933.90     50.73 o 
   4   3  12        0.56        7.12     11.71 o 
   5   3  12     2056.40     2022.91     99.97 o 
   6   3  12      314.12      271.56     40.74 o 
   7   3  12     1006.41      962.80     50.43 o 
   8   3  12      448.82      450.12     25.71 o 
  -2   4  12      849.89      952.69     54.71 o 
  -1   4  12     1227.15     1272.01     62.82 o 
   0   4  12     1981.89     2062.34     88.12 o 
   1   4  12     3486.43     3489.32    101.07 o 
   2   4  12     1531.05     1478.33     71.17 o 
   3   4  12      192.70      205.32     21.61 o 
   4   4  12        1.43        4.99      7.73 o 
   5   4  12      369.38      379.59     21.40 o 
   6   4  12      300.30      314.50     33.62 o 
   7   4  12        0.02      -14.26      9.51 o 
   8   4  12     1638.45     1674.71     95.40 o 
  -2   5  12      231.97      286.68     31.99 o 
  -1   5  12      267.86      308.42     30.42 o 
   0   5  12      648.95      791.26     44.68 o 
   1   5  12     1341.45     1376.22     45.90 o 
   2   5  12       50.70       35.79      8.93 o 
   3   5  12      274.42      241.50     15.53 o 
   4   5  12      229.27      299.98     18.34 o 
   5   5  12     1227.38     1289.78     46.22 o 
   6   5  12       51.96       74.21     12.49 o 
   7   5  12     1159.98     1085.28     71.33 o 
   8   5  12       36.39       17.55     12.00 o 
  -1   6  12      198.99      305.63     33.07 o 
   0   6  12       95.58      105.02     12.44 o 
   1   6  12      229.61      173.94     18.05 o 
   2   6  12      683.59      601.47     32.84 o 
   3   6  12     1484.68     1437.04     63.56 o 
   4   6  12      984.92      943.07     48.07 o 
   5   6  12       58.00       53.11     15.33 o 
   6   6  12        5.81        4.21      9.31 o 
   7   6  12      681.32      729.99     33.24 o 
   8   6  12      659.61      696.19     32.96 o 
  -1   7  12       52.77      140.42     46.29 o 
   0   7  12     1001.36     1334.35     59.66 o 
   1   7  12      837.53      884.00     43.96 o 
   2   7  12      153.26      164.52     18.71 o 
   3   7  12     1005.61      945.00     47.83 o 
   4   7  12       46.79       98.61     16.78 o 
   5   7  12      346.79      384.98     29.70 o 
   6   7  12      114.91      127.82     19.19 o 
   7   7  12      527.18      556.71     38.27 o 
   8   7  12      267.23      320.73     29.57 o 
   0   8  12     1807.85     2020.89     84.95 o 
   1   8  12      771.58      853.29     31.65 o 
   2   8  12      537.03      505.89     32.12 o 
   3   8  12      149.86      153.77     19.80 o 
   4   8  12       34.38      101.02     18.35 o 
   5   8  12       90.50      104.40     17.86 o 
   6   8  12       64.28       67.95     16.78 o 
   7   8  12        3.97       -7.24     13.76 o 
   1   9  12      188.58      274.12     24.99 o 
   2   9  12     1534.90     1562.12     70.20 o 
   3   9  12      705.17      712.91     41.66 o 
   4   9  12       72.04      108.75     17.74 o 
   5   9  12      251.46      228.87     24.87 o 
   6   9  12       79.27      110.32     21.00 o 
   2  10  12      809.06      772.00     43.11 o 
   3  10  12      370.01      399.95     30.18 o 
   4  10  12      212.55      197.60     23.18 o 
   5  10  12       75.99       57.81     16.90 o 
   1  -2  13      272.34      297.92     27.52 o 
   2  -2  13      206.47      189.99     23.30 o 
   3  -2  13      128.72      102.96     19.55 o 
   4  -2  13      505.51      415.08     35.98 o 
   0  -1  13      505.47      573.96     39.24 o 
   1  -1  13      418.06      443.78     33.20 o 
   2  -1  13       35.12       60.71     15.21 o 
   3  -1  13       72.01       45.86     15.09 o 
   4  -1  13      393.77      341.04     31.39 o 
   5  -1  13      296.41      260.14     30.18 o 
   0   0  13       56.70       83.76     16.54 o 
   1   0  13      588.40      605.88     39.60 o 
   2   0  13      661.04      720.98     44.44 o 
   3   0  13      484.16      484.74     35.74 o 
   4   0  13      174.24      139.65     21.61 o 
   5   0  13      180.44      168.99     24.62 o 
   6   0  13      237.76      198.08     28.73 o 
  -1   1  13       51.54       37.78     13.88 o 
   0   1  13      477.48      515.35     24.87 o 
   1   1  13     1079.45     1047.81     56.89 o 
   2   1  13     1914.10     1760.46     85.45 o 
   3   1  13     2455.55     2297.31    107.85 o 
   4   1  13     1075.24     1068.59     60.51 o 
   5   1  13      364.49      380.88     34.41 o 
   6   1  13       90.28       79.54     20.76 o 
   7   1  13        5.14        5.67     17.98 o 
  -1   2  13      153.84      136.51     20.88 o 
   0   2  13       46.22       62.07     14.30 o 
   1   2  13      944.07      932.97     52.05 o 
   2   2  13        6.71       18.83     11.83 o 
   3   2  13     1333.56     1350.42     69.35 o 
   4   2  13      743.30      708.00     45.40 o 
   5   2  13      241.55      230.80     27.64 o 
   6   2  13       53.05       17.38     16.78 o 
   7   2  13      557.69      481.38     43.95 o 
  -1   3  13      610.90      725.77     44.55 o 
   0   3  13     1220.52     1452.45     68.25 o 
   1   3  13      733.48      788.65     45.04 o 
   2   3  13       47.20       93.18     15.45 o 
   3   3  13      153.30      117.93     18.11 o 
   4   3  13      691.38      621.27     41.30 o 
   5   3  13     1482.84     1360.47     74.67 o 
   6   3  13      327.73      269.80     31.39 o 
   7   3  13       95.63      115.02     27.40 o 
  -1   4  13      250.83      263.51     26.56 o 
   0   4  13        3.24        9.53     13.28 o 
   1   4  13       38.91       22.45     12.91 o 
   2   4  13      432.32      490.40     32.72 o 
   3   4  13     1973.43     1955.91     92.95 o 
   4   4  13        1.75      -11.83     13.16 o 
   5   4  13      685.30      660.27     46.25 o 
   6   4  13      272.09      264.50     19.92 o 
   7   4  13      262.70      302.51     21.29 o 
   0   5  13        1.04        0.38      7.29 o 
   1   5  13     1102.49     1106.77     57.01 o 
   2   5  13     2759.80     2710.82    121.06 o 
   3   5  13     2704.57     2550.88    116.22 o 
   4   5  13      945.61      930.57     54.47 o 
   5   5  13      336.38      336.59     25.47 o 
   6   5  13        8.11       21.06     19.67 o 
   7   5  13       38.95       57.32     12.39 o 
   0   6  13        9.94       28.48     15.69 o 
   3   6  13      124.86      125.05     18.47 o 
   5   6  13     2317.73     2390.34    102.16 o 
   6   6  13       51.99       42.24     14.48 o 
   7   6  13      336.60      327.75     28.37 o 
   2   7  13      151.94      186.85     19.43 o 
   3   7  13      169.72      162.83     20.64 o 
   4   7  13      798.26      773.71     43.96 o 
   5   7  13     1057.22     1057.68     55.80 o 
   6   7  13      599.55      578.95     39.00 o 
   2   8  13       10.41       21.84     13.52 o 
   3   8  13       26.18       35.72     13.76 o 
   4   8  13      305.53      386.89     30.42 o 
   5   8  13      254.70      265.93     27.04 o 
   6   8  13      373.84      414.67     33.56 o 
   3   9  13     1227.08     1286.80     62.33 o 
   4   9  13      837.44      781.92     46.13 o 
   2   1  14       86.98       89.80     16.90 o 
   3   1  14      245.41      232.49     25.11 o 
   4   1  14       23.36       14.72     14.12 o 
   2   2  14        2.27       54.31     15.09 o 
   3   2  14      363.03      361.68     30.06 o 
   4   2  14     1072.40     1047.41     60.15 o 
   5   2  14     1344.03     1260.70     71.64 o 
   1   3  14      406.26      407.56     31.15 o 
   2   3  14       64.76       20.76     13.03 o 
   3   3  14      312.09      330.64     28.13 o 
   4   3  14       39.82       12.91     15.33 o 
   5   3  14      244.03      209.43     29.09 o 
   1   4  14      123.70      118.41     17.62 o 
   2   4  14       95.49      106.94     16.17 o 
   3   4  14      382.14      430.25     32.72 o 
   4   4  14      352.81      375.68     31.63 o 
   5   4  14        0.38       -0.72     13.76 o 
   6   4  14      204.41      159.69     26.43 o 
   2   5  14      202.47      273.64     24.74 o 
   3   5  14      902.28      932.07     52.90 o 
   4   5  14      218.45      187.94     24.87 o 
   5   5  14      117.53      130.84     23.90 o 
                                                 
